# Supplementary material for: Arbuscular Mycorrhizal Fungi Alleviate Cadmium Phytotoxicity by Regulating Cadmium Mobility, Physiological Responses, and Gene Expression Patterns in Malus hupehensis Rehd
Source: Int J Mol Sci. 2025 Feb 7;26(4):1418. doi: 10.3390/ijms26041418 (PMC11855468; doi:10.3390/ijms26041418)
Supplement: Supplementary file 1 [file ijms-26-01418-s001.zip › Supplementary Material-Tables.xlsx]

## Sheet: Table S1
Table S1. Semiquantitative analysis of Fourier Transform Infrared (FTIR) spectra for root cell walls of M. hupehensis Rehd. without R. intraradices inoculation (NM) or with R. intraradices inoculation (M) exposed to 0 µM CdCl2 or 300 µM CdCl2 (+Cd) for 60 d. Data are means ± standard error of the mean (SE; n = 3). Different letters after values indicate significant differences between treatments.…
Function groups	-OH/-NH	0	C=O	Amide I belt C=O	Amide II belt N-H	COO-	C-O	C-O/ C-O-S/ C-O-P	C-C/C-O	C-C/C-O	C–O/C–C/ C-C-O
A/A2925	A3416/A2925	A2925/A2925	A1735/A2925	A1654/A2925	A1512/A2925	A1437/A2925	A1382/A2925	A1247/A2925	A1155/A2925	A1078/A2925	A1024/A2925
NM	2.27 ± 0.04 b	1	0.62 ± 0.00 a	0.99 ± 0.02 a	0.57 ± 0.01 a	0.89 ± 0.01 a	0.90 ± 0.02 a	0.86 ± 0.02 a	1.30 ± 0.02 b	1.73 ± 0.03 b	2.06 ± 0.05 b
M	2.26 ± 0.02 b	1	0.65 ± 0.02 a	1.03 ± 0.04 a	0.58 ± 0.02 a	0.93 ± 0.06 a	0.95 ± 0.07 a	0.92 ± 0.05 a	1.40 ± 0.08 ab	1.87 ± 0.12 ab	2.05 ± 0.00 b
NM+Cd	2.27 ± 0.02 b	1	0.60 ± 0.04 a	1.00 ± 0.06 a	0.55 ± 0.05 a	0.88 ± 0.03 a	0.89 ± 0.02 a	0.81 ± 0.04 a	1.34 ± 0.01 ab	1.78 ± 0.02 b	2.13 ± 0.03 b
M+Cd	2.42 ± 0.02 a	1	0.63 ± 0.03 a	1.05 ±0.04 a	0.57 ± 0.02 a	0.94 ± 0.02 a	0.94 ± 0.02 a	0.92 ± 0.02 a	1.44 ± 0.02 a	2.01 ±0.02 a	2.31 ± 0.05 a
P(Cd)	*	ns	ns	ns	ns	ns	ns	ns	ns	ns	**
P(M)	*	ns	ns	ns	ns	ns	ns	*	*	*	*
P(Cd × M)	**	ns	ns	ns	ns	ns	ns	ns	ns	ns	*

## Sheet: Table S2
Table S2. Principal component analysis (PCA) of physiological responses of roots and leaves of M. hupehensis Rehd. without R. intraradices inoculation (NM) or with R. intraradices inoculation (M) exposed to 0 µM CdCl2 or 300 µM CdCl2 (+Cd) for 60 d.
Variables	PC1	PC2	PC3	PC4
Root O2•−	-0.13	0.34	0.02	-0.37
Leaf O2•−	-0.23	0.09	0.42	0.11
Root H2O2	-0.31	0.17	0.11	0.01
Leaf H2O2	-0.25	0.25	-0.19	0.2
Root proline	0.27	0.1	0.27	0.05
Leaf proline	0.36	0.1	0.13	0
Root phenolics	0.19	0.15	0.27	-0.13
Leaf phenolics	-0.01	0.18	0.44	0.24
Root T-SH	0.29	0.16	-0.33	0
Leaf T-SH	0.22	0.34	-0.23	-0.05
Root ASC	0.29	-0.25	-0.11	-0.07
Leaf ASC	0.32	0.06	0.26	0.23
Root SOD	-0.02	-0.22	-0.1	0.64
Leaf SOD	0.17	0.37	0.17	0.12
Root CAT	0.36	-0.08	-0.01	0.12
Leaf CAT	0.19	0.26	-0.22	-0.09
Root APX	0.13	-0.42	0.13	-0.09
Leaf APX	0.04	-0.24	0.27	-0.47
Proportion of variance	0.368	0.236	0.149	0.059

## Sheet: Table S3
Table S3. RNA-Seq data for roots of M. hupehensis Rehd. without R. intraradices inoculation (NM) or with R. intraradices inoculation (M) exposed to 0 µM CdCl2 or 300 µM CdCl2 (+Cd) for 60 d.
Treatments	Clean bases	Clean reads	Q20 (%)	Q30 (%)	GC%	Mapped reads (mapped ratio %)
						Total	Multiple	Unique
NM
1	6.24 G	20849980	97.95	94.16	46.28	35010654 (83.96)	1116306 (2.68)	33894348 (81.28)
2	6.29 G	21016131	97.82	93.9	46.46	35319866 (84.03)	1124640 (2.68)	34195226 (81.35)
3	6.22 G	20791786	97.56	93.3	47.14	34746579 (83.56)	2057194 (4.95)	32689385 (78.61)
M
1	7.00 G	23384577	97.93	94.18	45.87	37422810 (80.02)	1179611 (2.52)	36243199 (77.49)
2	6.26 G	20910129	97.92	94.13	45.71	33144157 (79.25)	1044184 (2.50)	32099973 (76.76)
3	6.71 G	22408372	97.67	93.54	45.72	35608331 (79.45)	1114889 (2.49)	34493442 (76.97)
NM+Cd
1	6.67 G	22284792	97.48	93.14	46.6	38023831 (85.31)	1226951 (2.75)	36796880 (82.56)
2	5.82 G	19448677	97.79	93.84	46.61	33260683 (85.51)	1049325 (2.70)	32211358 (82.81)
3	6.79 G	22679828	97.8	93.85	46.55	38878226 (85.71)	1244261 (2.74)	37633965 (82.97)
M+Cd
1	6.18 G	20637213	97.73	93.67	45.84	32974649 (79.89)	1032940 (2.50)	31941709 (77.39)
2	6.06 G	20255983	97.56	93.25	45.79	31950267 (78.87)	1005097 (2.48)	30945170 (76.39)
3	6.10 G	20387677	97.89	94.01	45.69	32333381 (79.30)	1014743 (2.49)	31318638 (76.81)

## Sheet: Table S4
Table S4. The significantly differentially expressed genes of M+Cd vs NM+Cd in roots of M. hupehensis Rehd. without R. intraradices inoculation (NM) or with R. intraradices inoculation (M) exposed to 0 µM CdCl2 or 300 µM CdCl2 (+Cd) for 60 d.
#ID	GO_annotation	KEGG_annotation	KEGG_pathway_annotation	Swiss_Prot_annotation	log2FC (NM+Cd vs NM)	FDR (NM+Cd vs NM)	Regulated (NM+Cd vs NM)	log2FC (M+Cd vs M)	FDR (M+Cd vs M)	Regulated (M+Cd vs M)	log2FC (M vs NM)	FDR (M vs NM)	Regulated (M vs NM)	log2FC (M+Cd vs NM+Cd)	FDR (M+Cd vs NM+Cd)	Regulated (M+Cd vs NM+Cd)
MD17G1224600.gene	Cellular Component: cellular_component (GO:0005575);; Cellular Component: intracellular (GO:0005622);; Cellular Component: cell (GO:0005623);; Cellular Component: nucleus (GO:0005634);; Cellular Component: cytoplasm (GO:0005737);; Biological Process: biological_process (GO:0008150);; Biological Process: response to radiation (GO:0009314);; Biological Process: response to light stimulus (GO:000941…	K03686|1.4e-07|nau:109218238|K03686 molecular chaperone DnaJ | (RefSeq) uncharacterized protein LOC109218238	--	Chaperone protein dnaJ 8, chloroplastic OS=Arabidopsis thaliana OX=3702 GN=ATJ8 PE=2 SV=1	-0.115747	0.498962	normal	0.839013	9.01033e-21	normal	0.0459784	0.822353	normal	1.00802	2.37117e-32	up
MD12G1019000.gene	Molecular Function: DNA binding (GO:0003677);; Molecular Function: transcription factor activity, sequence-specific DNA binding (GO:0003700);; Cellular Component: nucleus (GO:0005634);;	K09286|1.6e-32|nau:109208043|K09286 EREBP-like factor | (RefSeq) dehydration-responsive element-binding protein 1A-like	--	Ethylene-responsive transcription factor ERF024 OS=Arabidopsis thaliana OX=3702 GN=ERF024 PE=2 SV=1	0.214757	0.831987	normal	-2.19812	1.11557e-07	down	0.764473	0.100494	normal	-1.63959	0.00273385	down
MD11G1182000.gene	Molecular Function: electron carrier activity (GO:0009055);; Cellular Component: integral component of membrane (GO:0016021);;	--	--	Lamin-like protein OS=Arabidopsis thaliana OX=3702 GN=At5g15350 PE=2 SV=1	0.369156	0.635699	normal	--	--	--	0.108791	0.909354	normal	-1.48285	0.00492545	down
MD09G1072200.gene	Cellular Component: integral component of membrane (GO:0016021);; Molecular Function: cellulose synthase (UDP-forming) activity (GO:0016760);; Biological Process: cellulose biosynthetic process (GO:0030244);; Biological Process: cell wall organization (GO:0071555);;	K10891|1.6e-183|tcc:18612304|K10891 fanconi anemia group D2 protein | (RefSeq) Fanconi anemia group D2 protein homolog	--	Cellulose synthase-like protein H1 OS=Oryza sativa subsp. japonica OX=39947 GN=CSLH1 PE=2 SV=2	-0.0163855	0.928452	normal	1.16309	9.00736e-93	up	-0.137948	0.120025	normal	1.04883	1.74146e-79	up
MD14G1204300.gene	Molecular Function: nucleic acid binding (GO:0003676);;	--	--	Protein NEN1 OS=Arabidopsis thaliana OX=3702 GN=NEN1 PE=2 SV=1	-0.322203	5.97195e-19	normal	0.675884	2.45776e-66	normal	0.281004	3.85185e-11	normal	1.28647	0	up
MD14G1160900.gene	Biological Process: biosynthetic process (GO:0009058);; Molecular Function: transferase activity, transferring acyl groups other than amino-acyl groups (GO:0016747);;	K21384|2.7e-100|pxb:103946757|K21384 3,5-dihydroxybiphenyl/4-hydroxycoumarin synthase [EC:2.3.1.177 2.3.1.208] | (RefSeq) 3,5-dihydroxybiphenyl synthase-like	--	3,5-dihydroxybiphenyl synthase OS=Sorbus aucuparia OX=36599 GN=BIS1 PE=1 SV=1	0.0981973	0.925889	normal	--	--	--	0.0709855	0.98651	normal	-7.69396	2.81421e-08	down
MD04G1071900.gene	Molecular Function: serine-type endopeptidase activity (GO:0004252);;	K15333|1.7e-24|nsy:104224633|K15333 tRNA guanosine-2'-O-methyltransferase [EC:2.1.1.34] | (RefSeq) uncharacterized protein LOC104224633	--	Subtilisin-like protease OS=Medicago truncatula OX=3880 GN=SBT PE=2 SV=1	--	--	--	-0.337066	0.0111411	normal	3.84789	1.36122e-28	up	10.3276	1.5748e-16	up
MD10G1156800.gene	--	--	--	--	--	--	--	0.876636	0.0906942	normal	0.403646	0.624414	normal	1.55499	0.00140459	up
MD02G1031400.gene	Molecular Function: heme oxygenase (decyclizing) activity (GO:0004392);; Biological Process: heme oxidation (GO:0006788);;	K21480|9.7e-158|mdm:103448109|K21480 heme oxygenase (biliverdin-producing, ferredoxin) [EC:1.14.15.20] | (RefSeq) heme oxygenase 1, chloroplastic-like	Porphyrin and chlorophyll metabolism (ko00860)	Heme oxygenase 1, chloroplastic OS=Arabidopsis thaliana OX=3702 GN=HO1 PE=1 SV=2	-0.190555	0.0101334	normal	0.406293	5.75077e-15	normal	0.418497	1.79754e-13	normal	1.0227	5.39588e-82	up
MD03G1070400.gene	Molecular Function: oxidoreductase activity (GO:0016491);; Molecular Function: metal ion binding (GO:0046872);;	K23947|3.6e-21|vra:106766043|K23947 2-oxoglutarate-dependent dioxygenase [EC:1.14.11.-] | (RefSeq) 2-oxoglutarate-dependent dioxygenase DAO	Tryptophan metabolism (ko00380)	Probable 2-oxoglutarate-dependent dioxygenase AOP1.2 OS=Arabidopsis thaliana OX=3702 GN=AOP1.2 PE=2 SV=1	-0.86926	1.03827e-05	normal	0.289989	0.153943	normal	0.0611581	0.84893	normal	1.22835	3.68553e-11	up
MD03G1287400.gene	Biological Process: reproduction (GO:0000003);; Biological Process: developmental process involved in reproduction (GO:0003006);; Molecular Function: molecular_function (GO:0003674);; Molecular Function: catalytic activity (GO:0003824);; Molecular Function: ubiquitin-protein transferase activity (GO:0004842);; Cellular Component: cellular_component (GO:0005575);; Cellular Component: intracellular…	--	--	Phytochrome A-associated F-box protein OS=Arabidopsis thaliana OX=3702 GN=EID1 PE=1 SV=2	0.156504	0.405264	normal	1.60356	3.22722e-51	up	-0.425181	0.00605845	normal	1.02903	5.17856e-31	up
MD06G1223800.gene	Molecular Function: methyltransferase activity (GO:0008168);;	K22546|4.7e-64|ath:AT3G44860|K22546 juvenile hormone-III synthase [EC:2.1.1.325] | (RefSeq) FAMT; farnesoic acid carboxyl-O-methyltransferase	--	Loganic acid O-methyltransferase OS=Catharanthus roseus OX=4058 GN=LAMT PE=1 SV=1	-0.263653	0.684606	normal	0.531127	0.0357501	normal	0.236771	0.66922	normal	1.04099	5.86055e-06	up
MD03G1127500.gene	Molecular Function: protein dimerization activity (GO:0046983);;	K13422|7.0e-10|ghi:107946831|K13422 transcription factor MYC2 | (RefSeq) transcription factor MYC2-like	MAPK signaling pathway - plant (ko04016);; Plant hormone signal transduction (ko04075)	Transcription factor FER-LIKE IRON DEFICIENCY-INDUCED TRANSCRIPTION FACTOR OS=Arabidopsis thaliana OX=3702 GN=FIT PE=1 SV=1	--	--	--	1.2402	0.00298657	up	--	--	--	1.48213	0.00104731	up
MD02G1145800.gene	Molecular Function: DNA binding (GO:0003677);; Cellular Component: nucleus (GO:0005634);;	K15397|4.7e-20|cpep:111776416|K15397 3-ketoacyl-CoA synthase [EC:2.3.1.199] | (RefSeq) 3-ketoacyl-CoA synthase 17-like	Fatty acid elongation (ko00062);; Plant-pathogen interaction (ko04626)	Protein RADIALIS-like 3 OS=Arabidopsis thaliana OX=3702 GN=RL3 PE=2 SV=1	1.45769	0.0122031	up	--	--	--	--	--	--	-2.3311	4.50614e-06	down
MD14G1005600.gene	--	--	--	Protein VAPYRIN OS=Petunia hybrida OX=4102 GN=VPY PE=2 SV=1	-1.62227	0.000264293	down	0.415282	0.158008	normal	1.07173	0.000279472	up	3.11856	6.08152e-25	up
MD17G1272100.gene	Cellular Component: plant-type vacuole (GO:0000325);; Molecular Function: molecular_function (GO:0003674);; Molecular Function: catalytic activity (GO:0003824);; Molecular Function: glutathione transferase activity (GO:0004364);; Molecular Function: binding (GO:0005488);; Molecular Function: protein binding (GO:0005515);; Cellular Component: cellular_component (GO:0005575);; Cellular Component: i…	K00799|3.8e-122|mdm:103432314|K00799 glutathione S-transferase [EC:2.5.1.18] | (RefSeq) glutathione S-transferase F12-like	Glutathione metabolism (ko00480)	Glutathione S-transferase F12 OS=Arabidopsis thaliana OX=3702 GN=GSTF12 PE=1 SV=1	0.857459	7.10999e-08	normal	0.890688	0.00157283	normal	-1.28285	3.83552e-07	down	-1.24292	7.43547e-16	down
MD14G1064700.gene	Molecular Function: ligand-gated ion channel activity (GO:0015276);; Cellular Component: integral component of membrane (GO:0016021);;	K05387|0.0e+00|mdm:103454347|K05387 glutamate receptor, ionotropic, plant | (RefSeq) glutamate receptor 2.8-like	--	Glutamate receptor 2.8 OS=Arabidopsis thaliana OX=3702 GN=GLR2.8 PE=2 SV=2	-0.104907	0.866926	normal	-1.29871	2.09906e-30	down	0.148484	0.293283	normal	-1.03975	2.36145e-09	down
MD08G1075500.gene	Cellular Component: nucleus (GO:0005634);; Biological Process: regulation of transcription, DNA-templated (GO:0006355);; Molecular Function: sequence-specific DNA binding (GO:0043565);;	K09338|2.4e-142|mdm:103410693|K09338 homeobox-leucine zipper protein | (RefSeq) homeobox-leucine zipper protein HAT22-like	--	Homeobox-leucine zipper protein HAT22 OS=Arabidopsis thaliana OX=3702 GN=HAT22 PE=1 SV=1	--	--	--	1.26663	0.0298516	up	--	--	--	1.29362	0.0267609	up
MD14G1226200.gene	--	--	--	--	-0.57562	2.00847e-26	normal	0.644535	1.21572e-38	normal	0.0372593	0.676268	normal	1.26473	7.10379e-124	up
MD03G1200700.gene	Cellular Component: integral component of membrane (GO:0016021);;	K19041|1.6e-55|ccaj:109811263|K19041 E3 ubiquitin-protein ligase RNF38/44 [EC:2.3.2.27] | (RefSeq) NEP1-interacting protein-like 1	--	NEP1-interacting protein 1 OS=Arabidopsis thaliana OX=3702 GN=NIP1 PE=1 SV=2	-0.0520103	0.945666	normal	0.812193	0.00315425	normal	0.313092	0.472193	normal	1.18425	6.79952e-06	up
MD12G1228600.gene	Molecular Function: structural constituent of ribosome (GO:0003735);; Cellular Component: ribosome (GO:0005840);; Biological Process: translation (GO:0006412);;	K13832|5.4e-76|gra:105783819|K13832 3-dehydroquinate dehydratase / shikimate dehydrogenase [EC:4.2.1.10 1.1.1.25] | (RefSeq) bifunctional 3-dehydroquinate dehydratase/shikimate dehydrogenase, chloroplastic-like	Phenylalanine, tyrosine and tryptophan biosynthesis (ko00400);; Biosynthesis of amino acids (ko01230)	--	--	--	--	0.458468	0.459848	normal	0.407489	0.609067	normal	1.08397	0.0412958	up
MD15G1282200.gene	Cellular Component: integral component of membrane (GO:0016021);;	--	--	Uncharacterized membrane protein At3g27390 OS=Arabidopsis thaliana OX=3702 GN=At3g27390 PE=1 SV=2	--	--	--	0.808059	0.18946	normal	--	--	--	1.69658	0.00595373	up
MD17G1016400.gene	Molecular Function: catalytic activity (GO:0003824);;	K08726|2.0e-146|jcu:105643456|K08726 soluble epoxide hydrolase / lipid-phosphate phosphatase [EC:3.3.2.10 3.1.3.76] | (RefSeq) uncharacterized protein LOC105643456	Arachidonic acid metabolism (ko00590);; Peroxisome (ko04146)	--	-0.804901	0.0205813	normal	0.136834	0.758633	normal	0.0550658	0.920223	normal	1.00427	0.00105601	up
MD12G1208900.gene	Biological Process: DNA catabolic process, exonucleolytic (GO:0000738);; Molecular Function: nucleic acid binding (GO:0003676);; Molecular Function: exonuclease activity (GO:0004527);; Cellular Component: mitochondrion (GO:0005739);; Cellular Component: plastid (GO:0009536);;	--	--	--	-0.452296	7.19701e-05	normal	0.520745	1.04837e-05	normal	0.155599	0.422491	normal	1.13595	3.75388e-39	up
MD12G1255100.gene	Molecular Function: protein kinase activity (GO:0004672);; Molecular Function: ATP binding (GO:0005524);; Biological Process: carbohydrate transport (GO:0008643);; Cellular Component: integral component of membrane (GO:0016021);;	K13418|3.8e-48|sita:101768859|K13418 somatic embryogenesis receptor kinase 1 [EC:2.7.10.1 2.7.11.1] | (RefSeq) LRR receptor kinase SERK2	--	Putative leucine-rich repeat receptor-like serine/threonine-protein kinase At2g19230 OS=Arabidopsis thaliana OX=3702 GN=At2g19230 PE=1 SV=3	--	--	--	-0.276459	0.638344	normal	2.02582	0.00047865	up	3.05944	3.37935e-06	up
MD07G1302200.gene	Cellular Component: integral component of membrane (GO:0016021);;	--	--	UNC93-like protein 1 OS=Arabidopsis thaliana OX=3702 GN=At1g18000 PE=2 SV=2	-0.747148	4.77525e-07	normal	0.0900105	0.579535	normal	0.428871	9.90235e-05	normal	1.2734	4.8878e-22	up
MD04G1072000.gene	Molecular Function: serine-type endopeptidase activity (GO:0004252);;	K15333|6.2e-44|nsy:104224633|K15333 tRNA guanosine-2'-O-methyltransferase [EC:2.1.1.34] | (RefSeq) uncharacterized protein LOC104224633	--	Subtilisin-like protease OS=Petunia hybrida OX=4102 GN=SBT PE=2 SV=1	--	--	--	-0.270167	0.0338611	normal	3.57801	8.35761e-83	up	9.64366	4.01665e-19	up
MD03G1245400.gene	Molecular Function: UDP-glycosyltransferase activity (GO:0008194);;	K13493|1.3e-125|eus:EUTSA_v10013513mg|K13493 cytokinin-N-glucosyltransferase [EC:2.4.1.-] | (RefSeq) hypothetical protein	Zeatin biosynthesis (ko00908)	UDP-glycosyltransferase 76B1 OS=Arabidopsis thaliana OX=3702 GN=UGT76B1 PE=2 SV=1	--	--	--	-0.548944	0.255453	normal	1.86892	0.39398	normal	1.63392	0.00572551	up
MD13G1004200.gene	Molecular Function: serine-type carboxypeptidase activity (GO:0004185);;	K16297|2.5e-294|mdm:114820568|K16297 serine carboxypeptidase-like clade II [EC:3.4.16.-] | (RefSeq) serine carboxypeptidase-like 34 isoform X1	--	Serine carboxypeptidase-like 34 OS=Arabidopsis thaliana OX=3702 GN=SCPL34 PE=2 SV=2	-0.812119	0.0178368	normal	-0.361022	0.185305	normal	0.872543	0.000181724	normal	1.33103	8.31838e-07	up
MD13G1091000.gene	Molecular Function: protein kinase activity (GO:0004672);; Molecular Function: ATP binding (GO:0005524);; Cellular Component: integral component of membrane (GO:0016021);;	K13435|4.5e-50|spen:107018783|K13435 serine/threonine-protein kinase Pto | (RefSeq) receptor-like protein kinase HERK 1 isoform X2	Plant-pathogen interaction (ko04626)	Probable LRR receptor-like serine/threonine-protein kinase At1g07650 OS=Arabidopsis thaliana OX=3702 GN=At1g07650 PE=1 SV=1	-0.719144	0.114613	normal	0.169295	0.721552	normal	0.207798	0.681052	normal	1.10315	0.00191214	up
MD07G1165500.gene	Molecular Function: copper ion binding (GO:0005507);; Molecular Function: oxidoreductase activity (GO:0016491);;	K19791|0.0e+00|mdm:114825877|K19791 iron transport multicopper oxidase | (RefSeq) monocopper oxidase-like protein SKU5	--	Monocopper oxidase-like protein SKU5 OS=Arabidopsis thaliana OX=3702 GN=SKU5 PE=1 SV=1	-2.29625	0.00105917	down	0.0342394	0.921757	normal	2.45681	5.14381e-26	up	4.81094	1.07114e-05	up
MD03G1020900.gene	Molecular Function: catalase activity (GO:0004096);; Biological Process: response to oxidative stress (GO:0006979);; Biological Process: lipid biosynthetic process (GO:0008610);; Cellular Component: integral component of membrane (GO:0016021);; Molecular Function: heme binding (GO:0020037);;	K00665|1.3e-37|csl:COCSUDRAFT_47508|K00665 fatty acid synthase, animal type [EC:2.3.1.85] | (RefSeq) hypothetical protein	Fatty acid biosynthesis (ko00061);; Fatty acid metabolism (ko01212)	4-coumarate--CoA ligase-like 1 OS=Oryza sativa subsp. japonica OX=39947 GN=4CLL1 PE=2 SV=2	-3.60232	2.53447e-09	down	-0.378067	0.0935105	normal	2.03799	1.0396e-16	up	5.26804	1.73599e-31	up
MD10G1180300.gene	Cellular Component: cytoplasm (GO:0005737);; Molecular Function: intermembrane lipid transfer activity (GO:0120013);;	--	--	Glycolipid transfer protein 1 OS=Arabidopsis thaliana OX=3702 GN=GLTP1 PE=2 SV=1	-0.243439	0.0594998	normal	0.652937	2.26964e-09	normal	0.343693	0.00789489	normal	1.24727	1.94174e-42	up
MD15G1246400.gene	Molecular Function: cellulase activity (GO:0008810);; Cellular Component: integral component of membrane (GO:0016021);; Biological Process: cellulose catabolic process (GO:0030245);;	K01179|0.0e+00|mdm:103436142|K01179 endoglucanase [EC:3.2.1.4] | (RefSeq) endoglucanase 24-like	Starch and sucrose metabolism (ko00500)	Endoglucanase 24 OS=Oryza sativa subsp. japonica OX=39947 GN=Os09g0533900 PE=2 SV=1	--	--	--	-0.131107	0.880771	normal	--	--	--	2.98045	5.73191e-06	up
MD07G1282300.gene	Molecular Function: hydrolase activity, hydrolyzing O-glycosyl compounds (GO:0004553);; Biological Process: carbohydrate metabolic process (GO:0005975);;	K01183|2.5e-172|pxb:103958181|K01183 chitinase [EC:3.2.1.14] | (RefSeq) hevamine-A-like	Amino sugar and nucleotide sugar metabolism (ko00520)	Hevamine-A OS=Hevea brasiliensis OX=3981 PE=1 SV=2	--	--	--	0.723641	0.0206954	normal	1.59996	6.05875e-05	up	4.49177	3.24394e-24	up
MD05G1207300.gene	Molecular Function: oxidoreductase activity, acting on single donors with incorporation of molecular oxygen, incorporation of two atoms of oxygen (GO:0016702);; Molecular Function: metal ion binding (GO:0046872);;	K09840|0.0e+00|pxb:103945979|K09840 9-cis-epoxycarotenoid dioxygenase [EC:1.13.11.51] | (RefSeq) 9-cis-epoxycarotenoid dioxygenase NCED3, chloroplastic-like	Carotenoid biosynthesis (ko00906)	9-cis-epoxycarotenoid dioxygenase NCED1, chloroplastic OS=Solanum lycopersicum OX=4081 GN=NCED1 PE=1 SV=2	-0.172534	0.527116	normal	0.562411	2.41741e-05	normal	0.354073	0.0425853	normal	1.09565	4.2418e-17	up
MD17G1097800.gene	Cellular Component: cytoplasm (GO:0005737);; Biological Process: autophagy (GO:0006914);;	K08341|3.8e-17|pmum:103329288|K08341 GABA(A) receptor-associated protein | (RefSeq) autophagy-related protein 8d-like	Autophagy - other (ko04136)	Autophagy-related protein 8C-like OS=Solanum tuberosum OX=4113 GN=ATG8CL PE=1 SV=1	--	--	--	0.376791	0.578656	normal	--	--	--	1.16551	0.0404552	up
MD06G1010100.gene	--	--	--	--	-0.364175	0.640974	normal	2.10061	5.08122e-22	up	-0.260591	0.628021	normal	2.21481	8.82438e-05	up
MD05G1166100.gene	Cellular Component: integral component of membrane (GO:0016021);;	K20890|3.1e-58|oeu:111370894|K20890 xylan alpha-glucuronosyltransferase [EC:2.4.1.-] | (RefSeq) UDP-glucuronate:xylan alpha-glucuronosyltransferase 1-like	--	--	--	--	--	-0.143274	0.842536	normal	0.63131	0.355024	normal	2.52228	4.88439e-05	up
MD09G1292300.gene	Molecular Function: DNA binding (GO:0003677);;	--	--	Protein RADIALIS-like 3 OS=Arabidopsis thaliana OX=3702 GN=RL3 PE=2 SV=1	-0.666879	0.014852	normal	0.421835	0.0306496	normal	0.391887	0.113755	normal	1.48664	6.36824e-15	up
MD02G1128700.gene	Molecular Function: alpha-mannosidase activity (GO:0004559);; Biological Process: mannose metabolic process (GO:0006013);; Molecular Function: carbohydrate binding (GO:0030246);; Molecular Function: metal ion binding (GO:0046872);;	K01191|0.0e+00|mdm:103418267|K01191 alpha-mannosidase [EC:3.2.1.24] | (RefSeq) alpha-mannosidase-like	Other glycan degradation (ko00511)	Alpha-mannosidase OS=Canavalia ensiformis OX=3823 PE=1 SV=1	-0.262227	0.63818	normal	-0.421152	0.030879	normal	1.22829	8.84728e-08	up	1.07563	1.32835e-06	up
MD05G1274900.gene	Cellular Component: integral component of membrane (GO:0016021);; Molecular Function: transmembrane transporter activity (GO:0022857);;	K03294|0.0e+00|mdm:103435611|K03294 basic amino acid/polyamine antiporter, APA family | (RefSeq) cationic amino acid transporter 1-like	--	Cationic amino acid transporter 1 OS=Arabidopsis thaliana OX=3702 GN=CAT1 PE=1 SV=1	-0.643224	0.178415	normal	0.154893	0.68502	normal	0.751958	0.0269082	normal	1.55972	8.83707e-10	up
MD04G1072700.gene	Molecular Function: serine-type endopeptidase activity (GO:0004252);;	K15333|1.9e-43|nsy:104224633|K15333 tRNA guanosine-2'-O-methyltransferase [EC:2.1.1.34] | (RefSeq) uncharacterized protein LOC104224633	--	Subtilisin-like protease OS=Petunia hybrida OX=4102 GN=SBT PE=2 SV=1	--	--	--	-0.649735	0.0349362	normal	3.39065	1.18216e-20	up	9.17446	1.41493e-12	up
MD05G1054900.gene	--	--	--	--	-0.439894	3.41366e-05	normal	0.452766	5.66724e-08	normal	0.319638	0.000569419	normal	1.21959	9.82875e-43	up
MD02G1161900.gene	Molecular Function: molecular_function (GO:0003674);; Molecular Function: catalytic activity (GO:0003824);; Molecular Function: hydrolase activity (GO:0016787);;	K20802|1.1e-27|bna:106372481|K20802 (R)-mandelonitrile lyase [EC:4.1.2.10] | (RefSeq) alpha-hydroxynitrile lyase	Cyanoamino acid metabolism (ko00460)	Salicylic acid-binding protein 2 OS=Nicotiana tabacum OX=4097 GN=SABP2 PE=1 SV=1	--	--	--	-0.406893	0.271438	normal	3.19402	2.56044e-15	up	4.91327	0.0101913	up
MD17G1090800.gene	--	K14494|2.5e-35|soe:110803409|K14494 DELLA protein | (RefSeq) DELLA protein GAIP-like	Plant hormone signal transduction (ko04075)	Scarecrow-like protein 32 OS=Arabidopsis thaliana OX=3702 GN=SCL32 PE=1 SV=1	--	--	--	0.326732	0.496087	normal	1.12593	0.0123063	up	3.40436	2.20947e-11	up
MD01G1048900.gene	--	K01803|6.8e-26|sbi:8057784|K01803 triosephosphate isomerase (TIM) [EC:5.3.1.1] | (RefSeq) triosephosphate isomerase, cytosolic	Glycolysis / Gluconeogenesis (ko00010);; Fructose and mannose metabolism (ko00051);; Inositol phosphate metabolism (ko00562);; Carbon fixation in photosynthetic organisms (ko00710);; Carbon metabolism (ko01200);; Biosynthesis of amino acids (ko01230)	16 kDa phloem protein 2 OS=Arabidopsis thaliana OX=3702 GN=PP16-2 PE=1 SV=1	-0.746779	0.0528463	normal	-0.0475706	0.934489	normal	0.414041	0.274538	normal	1.1203	0.000894177	up
MD14G1194700.gene	Molecular Function: molecular_function (GO:0003674);; Molecular Function: binding (GO:0005488);; Molecular Function: protein binding (GO:0005515);; Cellular Component: cellular_component (GO:0005575);; Cellular Component: intracellular (GO:0005622);; Cellular Component: cell (GO:0005623);; Cellular Component: cytoplasm (GO:0005737);; Cellular Component: vacuole (GO:0005773);; Cellular Component: …	--	--	Hypersensitive-induced response protein 1 OS=Arabidopsis thaliana OX=3702 GN=HIR1 PE=1 SV=1	--	--	--	-0.38644	0.179466	normal	2.94646	1.93562e-21	up	5.05332	4.52565e-21	up
MD03G1090500.gene	Molecular Function: serine-type endopeptidase activity (GO:0004252);; Cellular Component: integral component of membrane (GO:0016021);;	K00729|1.0e-06|ghi:107900980|K00729 dolichyl-phosphate beta-glucosyltransferase [EC:2.4.1.117] | (RefSeq) dolichyl-phosphate beta-glucosyltransferase-like	N-Glycan biosynthesis (ko00510)	RHOMBOID-like protein 1 OS=Arabidopsis thaliana OX=3702 GN=RBL1 PE=2 SV=1	-0.489994	0.326212	normal	0.235506	0.59835	normal	0.696838	0.0670278	normal	1.42894	2.71728e-07	up
MD17G1079300.gene	Molecular Function: O-methyltransferase activity (GO:0008171);; Biological Process: methylation (GO:0032259);; Molecular Function: protein dimerization activity (GO:0046983);;	K13390|4.6e-38|psom:113338827|K13390 (R,S)-reticuline 7-O-methyltransferase [EC:2.1.1.291] | (RefSeq) (R,S)-reticuline 7-O-methyltransferase	Isoquinoline alkaloid biosynthesis (ko00950)	Xanthohumol 4-O-methyltransferase OS=Humulus lupulus OX=3486 GN=OMT2 PE=1 SV=1	0.272946	0.540896	normal	-0.447835	0.308151	normal	-0.370001	0.379471	normal	-1.08397	0.000265564	down
MD12G1029200.gene	Cellular Component: integral component of membrane (GO:0016021);; Molecular Function: oxidoreductase activity, acting on CH-OH group of donors (GO:0016614);; Molecular Function: flavin adenine dinucleotide binding (GO:0050660);;	K17756|1.3e-17|csat:104754522|K17756 long-chain-alcohol oxidase [EC:1.1.3.20] | (RefSeq) long-chain-alcohol oxidase FAO1-like	--	Long-chain-alcohol oxidase FAO1 OS=Lotus japonicus OX=34305 GN=FAO1 PE=1 SV=1	--	--	--	-0.0265417	0.974042	normal	1.47993	0.00169576	up	8.20371	1.853e-09	up
MD15G1190800.gene	Cellular Component: integral component of membrane (GO:0016021);; Molecular Function: transmembrane transporter activity (GO:0022857);;	K14638|2.2e-220|cic:CICLE_v10007831mg|K14638 solute carrier family 15 (peptide/histidine transporter), member 3/4 | (RefSeq) hypothetical protein	--	Protein NRT1/ PTR FAMILY 1.2 OS=Arabidopsis thaliana OX=3702 GN=NPF1.2 PE=1 SV=1	--	--	--	-0.0265202	0.969335	normal	2.48092	1.00127e-08	up	8.82889	2.93462e-11	up
MD04G1099800.gene	Molecular Function: zinc ion binding (GO:0008270);; Cellular Component: integral component of membrane (GO:0016021);;	--	--	--	0.222194	0.210388	normal	1.04893	2.66587e-24	up	0.17802	0.35728	normal	1.01251	3.454e-26	up
MD12G1038300.gene	Molecular Function: transferase activity, transferring acyl groups other than amino-acyl groups (GO:0016747);;	K19861|1.1e-270|mdm:103423207|K19861 benzyl alcohol O-benzoyltransferase [EC:2.3.1.196 2.3.1.232] | (RefSeq) benzyl alcohol O-benzoyltransferase-like	--	Benzyl alcohol O-benzoyltransferase OS=Nicotiana tabacum OX=4097 GN=HSR201 PE=1 SV=1	0.216208	0.367125	normal	-1.27597	5.03262e-17	down	0.288581	0.084797	normal	-1.19606	2.47811e-12	down
MD17G1150100.gene	Biological Process: fatty acid biosynthetic process (GO:0006633);;	K03955|2.3e-07|dct:110114489|K03955 NADH dehydrogenase (ubiquinone) 1 alpha/beta subcomplex 1, acyl-carrier protein | (RefSeq) acyl carrier protein 2, mitochondrial	Oxidative phosphorylation (ko00190)	Acyl carrier protein 1, chloroplastic OS=Casuarina glauca OX=3522 GN=ACP1 PE=2 SV=1	--	--	--	-1.05092	0.00108623	down	3.88602	1.05214e-18	up	8.17937	1.7447e-09	up
MD15G1316800.gene	Cellular Component: integral component of membrane (GO:0016021);;	K10664|2.4e-206|mdm:103415091|K10664 E3 ubiquitin-protein ligase ATL6/9/15/31/42/55 [EC:2.3.2.27] | (RefSeq) E3 ubiquitin-protein ligase ATL31-like	--	E3 ubiquitin-protein ligase ATL31 OS=Arabidopsis thaliana OX=3702 GN=ATL31 PE=1 SV=2	0.20484	0.526853	normal	1.74827	8.83962e-40	up	-0.314278	0.235791	normal	1.23621	3.67621e-21	up
MD15G1120900.gene	Biological Process: regulation of immune system process (GO:0002682);; Biological Process: negative regulation of immune system process (GO:0002683);; Molecular Function: molecular_function (GO:0003674);; Molecular Function: catalytic activity (GO:0003824);; Molecular Function: ubiquitin-protein transferase activity (GO:0004842);; Molecular Function: receptor binding (GO:0005102);; Molecular Func…	--	--	--	--	--	--	-0.319278	0.568323	normal	1.95459	4.45518e-05	up	6.08067	7.79937e-07	up
MD17G1271000.gene	Molecular Function: DNA binding (GO:0003677);; Cellular Component: nucleus (GO:0005634);; Molecular Function: lipid binding (GO:0008289);;	K09338|0.0e+00|pxb:103959951|K09338 homeobox-leucine zipper protein | (RefSeq) homeobox-leucine zipper protein ROC8-like	--	Homeobox-leucine zipper protein ROC8 OS=Oryza sativa subsp. japonica OX=39947 GN=ROC8 PE=2 SV=2	--	--	--	0.822181	0.149427	normal	--	--	--	1.95425	6.33181e-05	up
MD03G1138500.gene	Molecular Function: protein serine/threonine kinase activity (GO:0004674);; Molecular Function: ATP binding (GO:0005524);; Cellular Component: integral component of membrane (GO:0016021);;	K13420|0.0e+00|pxb:103963906|K13420 LRR receptor-like serine/threonine-protein kinase FLS2 [EC:2.7.11.1] | (RefSeq) probable LRR receptor-like serine/threonine-protein kinase At3g47570	MAPK signaling pathway - plant (ko04016);; Plant-pathogen interaction (ko04626)	Receptor kinase-like protein Xa21 OS=Oryza sativa subsp. japonica OX=39947 GN=XA21 PE=1 SV=1	0.545152	2.34467e-07	normal	-0.704824	1.61346e-09	normal	0.200793	0.173028	normal	-1.04188	2.61167e-23	down
MD12G1210300.gene	Molecular Function: phospholipase D activity (GO:0004630);; Biological Process: phosphatidic acid biosynthetic process (GO:0006654);; Biological Process: lipid catabolic process (GO:0016042);; Biological Process: inositol lipid-mediated signaling (GO:0048017);; Molecular Function: N-acylphosphatidylethanolamine-specific phospholipase D activity (GO:0070290);;	K01115|0.0e+00|mdm:103451296|K01115 phospholipase D1/2 [EC:3.1.4.4] | (RefSeq) phospholipase D zeta 1-like	Glycerophospholipid metabolism (ko00564);; Ether lipid metabolism (ko00565);; Endocytosis (ko04144)	Phospholipase D zeta 1 OS=Arabidopsis thaliana OX=3702 GN=PLDZETA1 PE=1 SV=1	-0.21592	0.0196603	normal	0.673016	4.27205e-26	normal	0.106869	0.328777	normal	1.00279	2.54751e-56	up
MD01G1211600.gene	--	K07052|8.5e-22|ini:109194101|K07052 uncharacterized protein | (RefSeq) uncharacterized LOC109194101	--	Probable membrane-associated kinase regulator 6 OS=Arabidopsis thaliana OX=3702 GN=MAKR6 PE=2 SV=1	--	--	--	1.72132	0.000926808	up	--	--	--	1.39677	0.00857086	up
MD17G1029700.gene	Molecular Function: trehalose-phosphatase activity (GO:0004805);; Biological Process: trehalose biosynthetic process (GO:0005992);;	K01087|3.7e-182|mdm:103404566|K01087 trehalose 6-phosphate phosphatase [EC:3.1.3.12] | (RefSeq) probable trehalose-phosphate phosphatase 2	Starch and sucrose metabolism (ko00500)	Probable trehalose-phosphate phosphatase 2 OS=Oryza sativa subsp. japonica OX=39947 GN=TPP2 PE=1 SV=1	-0.0842975	0.8526	normal	0.584946	2.06092e-07	normal	0.684107	1.47486e-06	normal	1.36096	1.28156e-19	up
MD06G1089200.gene	Molecular Function: iron ion binding (GO:0005506);; Biological Process: lipid biosynthetic process (GO:0008610);; Cellular Component: integral component of membrane (GO:0016021);; Molecular Function: oxidoreductase activity (GO:0016491);;	K15746|2.6e-172|mdm:114825667|K15746 beta-carotene 3-hydroxylase [EC:1.14.15.24] | (RefSeq) beta-carotene 3-hydroxylase 2, chloroplastic-like	Carotenoid biosynthesis (ko00906)	Beta-carotene 3-hydroxylase 1, chloroplastic OS=Arabidopsis thaliana OX=3702 GN=BETA-OHASE 1 PE=1 SV=1	-0.337377	0.0236078	normal	0.590158	2.40107e-07	normal	0.270343	0.072585	normal	1.20513	2.07096e-29	up
MD01G1041700.gene	Molecular Function: zinc ion binding (GO:0008270);; Molecular Function: oxidoreductase activity (GO:0016491);;	K23232|7.1e-145|nau:109220179|K23232 8-hydroxygeraniol dehydrogenase [EC:1.1.1.324] | (RefSeq) 8-hydroxygeraniol dehydrogenase-like	Monoterpenoid biosynthesis (ko00902)	Probable mannitol dehydrogenase OS=Fragaria ananassa OX=3747 GN=CAD PE=2 SV=1	-0.331681	0.733494	normal	-0.511969	0.139308	normal	1.35089	0.000496887	up	1.17456	0.00263322	up
MD01G1195500.gene	Molecular Function: zinc ion binding (GO:0008270);; Molecular Function: oxidoreductase activity (GO:0016491);;	K00008|1.2e-211|mdm:103440114|K00008 L-iditol 2-dehydrogenase [EC:1.1.1.14] | (RefSeq) sorbitol dehydrogenase-like	Pentose and glucuronate interconversions (ko00040);; Fructose and mannose metabolism (ko00051)	Sorbitol dehydrogenase OS=Arabidopsis thaliana OX=3702 GN=SDH PE=1 SV=1	-0.905744	1.93068e-30	normal	0.502824	1.07181e-10	normal	-0.0621942	0.629192	normal	1.35371	9.41469e-63	up
MD07G1091500.gene	Cellular Component: integral component of membrane (GO:0016021);;	K10663|2.9e-174|mdm:103445073|K10663 E3 ubiquitin-protein ligase ATL4 [EC:2.3.2.27] | (RefSeq) E3 ubiquitin-protein ligase ATL4-like	--	E3 ubiquitin-protein ligase ATL4 OS=Arabidopsis thaliana OX=3702 GN=ATL4 PE=1 SV=1	--	--	--	0.784046	0.195984	normal	--	--	--	1.18238	0.0312838	up
MD10G1111000.gene	Molecular Function: UDP-glycosyltransferase activity (GO:0008194);;	K13691|3.2e-275|mdm:114827601|K13691 pathogen-inducible salicylic acid glucosyltransferase [EC:2.4.1.-] | (RefSeq) UDP-glycosyltransferase 74F2-like	--	UDP-glycosyltransferase 74E2 OS=Arabidopsis thaliana OX=3702 GN=UGT74E2 PE=1 SV=1	-0.301229	0.218171	normal	0.742758	2.00748e-07	normal	0.248724	0.234036	normal	1.3003	3.55414e-18	up
MD14G1224400.gene	Molecular Function: monooxygenase activity (GO:0004497);; Molecular Function: iron ion binding (GO:0005506);; Cellular Component: integral component of membrane (GO:0016021);; Molecular Function: oxidoreductase activity, acting on paired donors, with incorporation or reduction of molecular oxygen (GO:0016705);; Molecular Function: heme binding (GO:0020037);;	K20562|1.2e-158|thj:104815260|K20562 biphenyl-4-hydroxylase | (RefSeq) cytochrome P450 CYP736A12-like	--	Cytochrome P450 CYP736A12 OS=Panax ginseng OX=4054 PE=2 SV=1	-0.776837	0.00610188	normal	0.316869	0.0553903	normal	1.40722	1.08669e-16	up	2.51022	4.34396e-50	up
MD06G1041300.gene	Molecular Function: oxidoreductase activity (GO:0016491);; Molecular Function: metal ion binding (GO:0046872);;	K24028|8.5e-22|pop:7489074|K24028 salicylic acid 3-hydroxylase [EC:1.14.11.-] | (RefSeq) protein DMR6-LIKE OXYGENASE 2	--	2-oxoglutarate-dependent dioxygenase AOP3 OS=Arabidopsis thaliana OX=3702 GN=AOP3 PE=2 SV=1	-0.968904	0.000285753	normal	-0.09107	0.680508	normal	1.20999	4.28201e-15	up	2.09489	7.95889e-29	up
MD03G1198600.gene	Molecular Function: hydrolase activity, acting on ester bonds (GO:0016788);;	--	--	GDSL esterase/lipase At5g55050 OS=Arabidopsis thaliana OX=3702 GN=At5g55050 PE=2 SV=1	--	--	--	0.0786517	0.925783	normal	--	--	--	1.81337	8.93942e-05	up
MD12G1209000.gene	Biological Process: DNA catabolic process, exonucleolytic (GO:0000738);; Molecular Function: nucleic acid binding (GO:0003676);; Molecular Function: exonuclease activity (GO:0004527);; Cellular Component: mitochondrion (GO:0005739);; Cellular Component: plastid (GO:0009536);;	--	--	Exonuclease DPD1, chloroplastic/mitochondrial OS=Arabidopsis thaliana OX=3702 GN=DPD1 PE=1 SV=1	-0.194722	0.304491	normal	0.542238	2.74761e-07	normal	0.282406	0.059823	normal	1.02621	2.30316e-25	up
MD03G1105600.gene	Molecular Function: hydrolase activity, hydrolyzing O-glycosyl compounds (GO:0004553);; Biological Process: carbohydrate metabolic process (GO:0005975);;	--	--	Chitinase 1 OS=Tulipa saxatilis subsp. bakeri OX=110455 PE=1 SV=1	--	--	--	0.41469	0.302951	normal	1.84444	4.67821e-05	up	9.02619	4.44579e-12	up
MD14G1110800.gene	Molecular Function: DNA binding (GO:0003677);; Cellular Component: nucleus (GO:0005634);;	K09422|1.3e-209|mdm:114820999|K09422 transcription factor MYB, plant | (RefSeq) myb-related protein 308-like	--	Transcription factor MYB61 OS=Arabidopsis thaliana OX=3702 GN=MYB61 PE=2 SV=1	0.604534	0.102624	normal	0.0277022	0.969011	normal	-0.433059	0.382506	normal	-1.00113	0.000521551	down
MD10G1032700.gene	Molecular Function: enzyme inhibitor activity (GO:0004857);;	--	--	--	0.576824	0.282684	normal	--	--	--	-1.2018	0.0427769	down	-1.39865	0.00359227	down
Malus_domestica_newGene_7326	Molecular Function: oxidoreductase activity (GO:0016491);;	--	--	--	-1.01471	0.0329637	down	0.53748	0.255405	normal	-0.435817	0.413367	normal	1.12311	0.0113712	up
MD06G1126900.gene	Cellular Component: integral component of membrane (GO:0016021);; Molecular Function: transmembrane transporter activity (GO:0022857);;	K17500|2.0e-62|nta:107765414|K17500 integrin-linked kinase-associated serine/threonine phosphatase 2C [EC:3.1.3.16] | (RefSeq) WAT1-related protein At3g18200-like	--	WAT1-related protein At5g64700 OS=Arabidopsis thaliana OX=3702 GN=At5g64700 PE=2 SV=1	0.368319	0.590241	normal	--	--	--	--	--	--	-1.04555	0.0341367	down
MD06G1028300.gene	Molecular Function: oxidoreductase activity (GO:0016491);; Molecular Function: metal ion binding (GO:0046872);;	K24028|6.8e-19|cqi:110708783|K24028 salicylic acid 3-hydroxylase [EC:1.14.11.-] | (RefSeq) protein DMR6-LIKE OXYGENASE 1-like isoform X1	--	Probable 2-oxoglutarate-dependent dioxygenase AOP1.2 OS=Arabidopsis thaliana OX=3702 GN=AOP1.2 PE=2 SV=1	--	--	--	-0.113222	0.753341	normal	2.82209	5.43532e-21	up	9.76102	1.93739e-14	up
MD11G1053900.gene	Molecular Function: monooxygenase activity (GO:0004497);; Molecular Function: iron ion binding (GO:0005506);; Molecular Function: oxidoreductase activity, acting on paired donors, with incorporation or reduction of molecular oxygen (GO:0016705);; Molecular Function: heme binding (GO:0020037);;	K20667|4.4e-94|hbr:110647242|K20667 beta-amyrin 28-monooxygenase [EC:1.14.14.126] | (RefSeq) beta-amyrin 28-oxidase-like	--	Taxadiene 5-alpha hydroxylase OS=Taxus cuspidata OX=99806 PE=1 SV=2	-1.02033	0.00205423	down	0.273429	0.294993	normal	0.632356	0.00600629	normal	1.93358	3.38076e-14	up
Malus_domestica_newGene_8102	--	--	--	--	-0.435423	0.482393	normal	-0.216442	0.686152	normal	0.124847	0.833461	normal	1.3509	0.605011	up
MD02G1122400.gene	Cellular Component: integral component of membrane (GO:0016021);;	K22547|7.4e-26|mus:103995019|K22547 arsenate reductase [EC:1.20.4.1] | (RefSeq) thiosulfate sulfurtransferase 18-like	--	Rhodanese-like domain-containing protein 15, chloroplastic OS=Arabidopsis thaliana OX=3702 GN=STR15 PE=2 SV=1	-0.219337	0.830967	normal	1.48775	0.00387045	up	-0.654953	0.409557	normal	1.05782	0.0260131	up
MD01G1214700.gene	Molecular Function: inorganic phosphate transmembrane transporter activity (GO:0005315);; Biological Process: phosphate ion transport (GO:0006817);; Cellular Component: integral component of membrane (GO:0016021);;	K08176|2.3e-301|mdm:103417912|K08176 MFS transporter, PHS family, inorganic phosphate transporter | (RefSeq) inorganic phosphate transporter 1-11-like	--	Low affinity inorganic phosphate transporter 4 OS=Medicago truncatula OX=3880 GN=PT4 PE=1 SV=1	--	--	--	-0.860612	0.020035	normal	1.93276	3.05869e-08	up	8.33703	7.03427e-10	up
MD05G1023100.gene	Molecular Function: manganese ion transmembrane transporter activity (GO:0005384);; Cellular Component: integral component of membrane (GO:0016021);; Biological Process: cellular manganese ion homeostasis (GO:0030026);;	K22736|1.4e-102|mdm:114824740|K22736 vacuolar iron transporter family protein | (RefSeq) vacuolar iron transporter homolog 1-like	--	Vacuolar iron transporter homolog 1 OS=Arabidopsis thaliana OX=3702 GN=VTL1 PE=2 SV=1	-0.924214	0.0127929	normal	0.395267	0.274329	normal	-0.0899427	0.880627	normal	1.23613	5.17678e-05	up
MD07G1254700.gene	Molecular Function: molecular_function (GO:0003674);; Molecular Function: nucleic acid binding (GO:0003676);; Molecular Function: DNA binding (GO:0003677);; Molecular Function: transcription factor activity, sequence-specific DNA binding (GO:0003700);; Molecular Function: binding (GO:0005488);; Biological Process: regulation of transcription, DNA-templated (GO:0006355);; Biological Process: biolo…	--	--	NAC domain-containing protein 7 OS=Arabidopsis thaliana OX=3702 GN=NAC007 PE=1 SV=2	0.487918	0.262969	normal	-0.461591	0.394964	normal	-0.0970766	0.894863	normal	-1.03953	0.00341369	down
MD08G1113800.gene	Molecular Function: oxidoreductase activity, acting on single donors with incorporation of molecular oxygen, incorporation of two atoms of oxygen (GO:0016702);; Molecular Function: metal ion binding (GO:0046872);;	K17913|0.0e+00|mdm:103441305|K17913 carlactone synthase / all-trans-10'-apo-beta-carotenal 13,14-cleaving dioxygenase [EC:1.13.11.69 1.13.11.70] | (RefSeq) LOW QUALITY PROTEIN: carotenoid cleavage dioxygenase 8 homolog B, chloroplastic	Carotenoid biosynthesis (ko00906)	Carotenoid cleavage dioxygenase 8 homolog B, chloroplastic OS=Oryza sativa subsp. japonica OX=39947 GN=CCD8B PE=1 SV=1	-1.50607	8.52905e-15	down	0.0484192	0.889552	normal	-0.254326	0.280696	normal	1.30779	3.02081e-10	up
MD07G1249900.gene	Cellular Component: endoplasmic reticulum membrane (GO:0005789);; Cellular Component: integral component of membrane (GO:0016021);;	K13989|4.0e-159|mdm:103439598|K13989 Derlin-2/3 | (RefSeq) derlin-1.1-like	Protein processing in endoplasmic reticulum (ko04141)	Derlin-1 OS=Arabidopsis thaliana OX=3702 GN=DER1 PE=2 SV=1	-0.824294	0.136923	normal	-0.265773	0.512767	normal	0.882442	0.00653611	normal	1.44633	0.000176194	up
MD08G1113400.gene	Molecular Function: zinc ion binding (GO:0008270);;	K14313|1.1e-24|psom:113341515|K14313 nuclear pore complex protein Nup53 | (RefSeq) uncharacterized protein LOC113341515	RNA transport (ko03013)	--	-0.562592	6.5693e-07	normal	0.519995	2.92437e-08	normal	0.328221	0.00285154	normal	1.41807	3.19601e-50	up
MD00G1106800.gene	--	K08234|1.8e-08|peq:110020254|K08234 glyoxylase I family protein | (RefSeq) uncharacterized protein LOC110020254	--	--	-1.11283	2.63422e-05	down	0.420888	0.184085	normal	-0.377633	0.292225	normal	1.16388	2.64862e-06	up
MD01G1044600.gene	Molecular Function: ATP binding (GO:0005524);; Cellular Component: integral component of membrane (GO:0016021);; Molecular Function: ATPase activity (GO:0016887);;	K05681|3.2e-11|cre:CHLREDRAFT_143982|K05681 ATP-binding cassette, subfamily G (WHITE), member 2 | (RefSeq) predicted protein	ABC transporters (ko02010)	ABC transporter G family member STR2 OS=Petunia hybrida OX=4102 GN=STR2 PE=2 SV=1	--	--	--	-0.0786809	0.894902	normal	3.33437	4.53709e-13	up	5.19352	2.95601e-14	up
MD05G1227600.gene	Molecular Function: protein kinase activity (GO:0004672);; Molecular Function: ATP binding (GO:0005524);; Cellular Component: integral component of membrane (GO:0016021);; Molecular Function: carbohydrate binding (GO:0030246);;	K24104|2.2e-71|thj:104799061|K24104 GPN-loop GTPase | (RefSeq) LOW QUALITY PROTEIN: uncharacterized protein LOC104799061	--	G-type lectin S-receptor-like serine/threonine-protein kinase CES101 OS=Arabidopsis thaliana OX=3702 GN=CES101 PE=2 SV=2	--	--	--	-0.811397	0.0509643	normal	2.22408	2.06672e-08	up	1.73303	0.00666496	up
MD16G1132800.gene	Biological Process: response to acid chemical (GO:0001101);; Molecular Function: molecular_function (GO:0003674);; Molecular Function: catalytic activity (GO:0003824);; Molecular Function: thiol-dependent ubiquitin-specific protease activity (GO:0004843);; Molecular Function: protein binding (GO:0005515);; Cellular Component: cellular_component (GO:0005575);; Cellular Component: intracellular (GO…	K11838|1.1e-10|han:110889151|K11838 ubiquitin carboxyl-terminal hydrolase 7 [EC:3.4.19.12] | (RefSeq) ubiquitin carboxyl-terminal hydrolase 12-like isoform X1	--	Ubiquitin carboxyl-terminal hydrolase 12 OS=Arabidopsis thaliana OX=3702 GN=UBP12 PE=1 SV=2	-0.607619	0.377583	normal	0.483584	0.231124	normal	0.444084	0.408926	normal	1.54243	4.55271e-05	up
Malus_domestica_newGene_2214	--	--	--	--	-3.55667	0.0295769	down	-0.187389	0.814408	normal	-1.06541	0.645099	normal	2.31075	2.10441e-07	up
MD15G1415700.gene	Molecular Function: DNA binding (GO:0003677);; Cellular Component: nucleus (GO:0005634);; Biological Process: regulation of transcription, DNA-templated (GO:0006355);;	K00521|3.9e-23|cmos:111447866|K00521 ferric-chelate reductase [EC:1.16.1.7] | (RefSeq) ferric reduction oxidase 7, chloroplastic-like	--	NAC domain-containing protein 104 OS=Arabidopsis thaliana OX=3702 GN=NAC104 PE=2 SV=1	-0.846985	0.00154369	normal	0.965114	2.41126e-06	normal	-0.546795	0.0451922	normal	1.27131	2.11074e-09	up
MD05G1192100.gene	Cellular Component: integral component of membrane (GO:0016021);; Molecular Function: transmembrane transporter activity (GO:0022857);;	K14638|1.6e-242|vra:106756881|K14638 solute carrier family 15 (peptide/histidine transporter), member 3/4 | (RefSeq) protein NRT1/ PTR FAMILY 5.2-like	--	Protein NRT1/ PTR FAMILY 5.2 OS=Arabidopsis thaliana OX=3702 GN=NPF5.2 PE=2 SV=1	-2.20746	1.56726e-20	down	0.748817	3.06651e-08	normal	0.610943	0.00106699	normal	3.57606	2.11734e-88	up
MD07G1126300.gene	--	K03110|3.2e-13|cmax:111479767|K03110 fused signal recognition particle receptor | (RefSeq) cell division protein FtsY homolog, chloroplastic-like isoform X1	Protein export (ko03060)	BON1-associated protein 2 OS=Arabidopsis thaliana OX=3702 GN=BAP2 PE=1 SV=1	0.777975	0.00338918	normal	-0.543044	0.179252	normal	0.184462	0.714794	normal	-1.12858	5.81325e-05	down
MD11G1167000.gene	Cellular Component: cell wall (GO:0005618);; Molecular Function: manganese ion binding (GO:0030145);; Molecular Function: nutrient reservoir activity (GO:0045735);; Cellular Component: apoplast (GO:0048046);;	K00856|2.3e-19|lsv:111921461|K00856 adenosine kinase [EC:2.7.1.20] | (RefSeq) putative germin-like protein 9-2	Purine metabolism (ko00230)	Germin-like protein 9-3 OS=Oryza sativa subsp. japonica OX=39947 GN=Os09g0568700 PE=2 SV=1	--	--	--	-0.0806673	0.915571	normal	3.94618	5.39997e-09	up	8.12281	2.74638e-09	up
MD08G1004600.gene	Molecular Function: ceramidase activity (GO:0017040);; Biological Process: ceramide catabolic process (GO:0046514);;	K12349|0.0e+00|mdm:114826405|K12349 neutral ceramidase [EC:3.5.1.23] | (RefSeq) neutral ceramidase 2-like	Sphingolipid metabolism (ko00600)	Neutral ceramidase 2 OS=Arabidopsis thaliana OX=3702 GN=NCER2 PE=3 SV=1	--	--	--	-0.574208	0.0375883	normal	3.43575	2.19171e-24	up	9.30965	6.26e-13	up
MD02G1169800.gene	Biological Process: oxidation-reduction process (GO:0055114);;	K19825|5.0e-127|nsy:104231555|K19825 2-alkenal reductase (NADP+) [EC:1.3.1.102] | (RefSeq) 2-alkenal reductase (NADP(+)-dependent)	--	2-alkenal reductase (NADP(+)-dependent) OS=Nicotiana tabacum OX=4097 GN=DBR PE=1 SV=1	0.483405	0.347548	normal	-0.762323	0.123961	normal	-0.158871	0.821057	normal	-1.39646	0.000318719	down
MD13G1136700.gene	Cellular Component: integral component of membrane (GO:0016021);; Molecular Function: transmembrane transporter activity (GO:0022857);;	K14638|1.8e-304|pxb:103944797|K14638 solute carrier family 15 (peptide/histidine transporter), member 3/4 | (RefSeq) protein NRT1/ PTR FAMILY 4.5-like	--	Protein NRT1/ PTR FAMILY 4.6 OS=Arabidopsis thaliana OX=3702 GN=NPF4.6 PE=1 SV=1	--	--	--	-0.189553	0.762006	normal	2.29231	1.7397e-07	up	8.40971	5.03959e-10	up
MD17G1271700.gene	Molecular Function: protein binding (GO:0005515);;	K00799|2.2e-125|mdm:114822732|K00799 glutathione S-transferase [EC:2.5.1.18] | (RefSeq) probable glutathione S-transferase	Glutathione metabolism (ko00480)	Probable glutathione S-transferase parC OS=Nicotiana tabacum OX=4097 GN=PARC PE=2 SV=1	--	--	--	-0.550793	0.00167643	normal	3.66958	3.36776e-49	up	9.36479	1.72385e-13	up
MD11G1202200.gene	Molecular Function: monooxygenase activity (GO:0004497);; Molecular Function: iron ion binding (GO:0005506);; Cellular Component: integral component of membrane (GO:0016021);; Molecular Function: oxidoreductase activity, acting on paired donors, with incorporation or reduction of molecular oxygen (GO:0016705);; Molecular Function: heme binding (GO:0020037);;	K23806|3.2e-186|vvi:100246293|K23806 alpha-guaiene 2-oxidase | (RefSeq) premnaspirodiene oxygenase-like	--	Cytochrome P450 71D11 (Fragment) OS=Lotus japonicus OX=34305 GN=CYP71D11 PE=2 SV=1	-1.56643	0.00136247	down	0.196247	0.63032	normal	1.27729	4.77444e-05	up	3.04948	6.28636e-21	up
MD02G1067400.gene	--	--	--	--	-0.982818	0.000117505	normal	0.785186	0.000173156	normal	-0.59159	0.0125327	normal	1.18314	4.13591e-07	up
MD15G1080300.gene	Molecular Function: serine-type endopeptidase activity (GO:0004252);;	K15333|3.9e-84|nsy:104224633|K15333 tRNA guanosine-2'-O-methyltransferase [EC:2.1.1.34] | (RefSeq) uncharacterized protein LOC104224633	--	Subtilisin-like protease SBT3 OS=Solanum lycopersicum OX=4081 GN=sbt3 PE=1 SV=1	--	--	--	-0.503259	0.112046	normal	2.68224	2.29573e-15	up	8.93406	7.92971e-12	up
MD11G1293100.gene	Biological Process: carbohydrate transport (GO:0008643);; Cellular Component: integral component of membrane (GO:0016021);; Molecular Function: transmembrane transporter activity (GO:0022857);;	K03444|2.6e-191|pavi:110773863|K03444 MFS transporter, SP family, ERD6-like sugar transporter | (RefSeq) sugar transporter ERD6-like 7	--	Sugar transporter ERD6-like 7 OS=Arabidopsis thaliana OX=3702 GN=At2g48020 PE=2 SV=2	-0.839086	5.44478e-06	normal	0.492452	0.00325548	normal	-0.161737	0.54214	normal	1.17696	5.75125e-13	up
MD16G1256800.gene	Molecular Function: DNA binding (GO:0003677);; Molecular Function: transcription factor activity, sequence-specific DNA binding (GO:0003700);; Cellular Component: nucleus (GO:0005634);;	K09286|7.8e-169|mdm:103453855|K09286 EREBP-like factor | (RefSeq) ethylene-responsive transcription factor ERF027-like	--	Ethylene-responsive transcription factor ERN1 OS=Medicago truncatula OX=3880 GN=ERN1 PE=2 SV=1	-1.49492	0.00359683	down	0.0548974	0.93865	normal	0.0220419	0.979377	normal	1.5807	0.000824529	up
MD08G1213600.gene	Molecular Function: DNA binding (GO:0003677);; Molecular Function: transcription factor activity, sequence-specific DNA binding (GO:0003700);; Cellular Component: nucleus (GO:0005634);;	K09286|1.6e-28|psom:113304799|K09286 EREBP-like factor | (RefSeq) ethylene-responsive transcription factor TINY-like	--	Ethylene-responsive transcription factor ERF021 OS=Arabidopsis thaliana OX=3702 GN=ERF021 PE=2 SV=1	-0.710137	0.0126254	normal	-1.98824	3.94078e-09	down	0.0176194	0.974763	normal	-1.25507	0.00269255	down
MD13G1059500.gene	Molecular Function: DNA binding (GO:0003677);; Cellular Component: nucleus (GO:0005634);; Cellular Component: host cell nucleus (GO:0042025);; Molecular Function: metal ion binding (GO:0046872);;	K20641|1.4e-11|cvr:CHLNCDRAFT_59250|K20641 Rho GTPase-activating protein 20 | (RefSeq) hypothetical protein	--	Squamosa promoter-binding-like protein 6 OS=Arabidopsis thaliana OX=3702 GN=SPL6 PE=1 SV=2	-0.378006	0.427566	normal	0.778431	3.42629e-05	normal	0.623797	0.0375401	normal	1.78934	8.62645e-20	up
MD08G1231700.gene	Molecular Function: protein kinase activity (GO:0004672);; Molecular Function: ATP binding (GO:0005524);;	K11649|1.5e-95|dzi:111281666|K11649 SWI/SNF related-matrix-associated actin-dependent regulator of chromatin subfamily C | (RefSeq) LOW QUALITY PROTEIN: SWI/SNF complex subunit SWI3D-like	--	Proline-rich receptor-like protein kinase PERK1 OS=Arabidopsis thaliana OX=3702 GN=PERK1 PE=1 SV=1	--	--	--	-0.0228329	0.978923	normal	3.28915	6.41013e-07	up	6.16719	5.70276e-07	up
MD10G1033600.gene	Molecular Function: protein kinase activity (GO:0004672);; Molecular Function: ATP binding (GO:0005524);;	K08819|0.0e+00|mdm:114827510|K08819 cyclin-dependent kinase 12/13 [EC:2.7.11.22 2.7.11.23] | (RefSeq) probable serine/threonine-protein kinase At1g54610	--	Probable serine/threonine-protein kinase At1g54610 OS=Arabidopsis thaliana OX=3702 GN=At1g54610 PE=1 SV=1	-0.277967	0.656213	normal	-0.0190918	0.97156	normal	0.81204	0.00722142	normal	1.07737	0.000462352	up
MD14G1224300.gene	Molecular Function: monooxygenase activity (GO:0004497);; Molecular Function: iron ion binding (GO:0005506);; Cellular Component: integral component of membrane (GO:0016021);; Molecular Function: oxidoreductase activity, acting on paired donors, with incorporation or reduction of molecular oxygen (GO:0016705);; Molecular Function: heme binding (GO:0020037);;	K20562|2.1e-171|thj:104815260|K20562 biphenyl-4-hydroxylase | (RefSeq) cytochrome P450 CYP736A12-like	--	Cytochrome P450 CYP736A12 OS=Panax ginseng OX=4054 PE=2 SV=1	-0.854115	0.000167856	normal	0.412433	9.40353e-05	normal	1.29919	2.44953e-23	up	2.57483	2.94168e-74	up
MD13G1048200.gene	Molecular Function: oxidoreductase activity (GO:0016491);;	--	--	Clavaminate synthase-like protein At3g21360 OS=Arabidopsis thaliana OX=3702 GN=At3g21360 PE=1 SV=1	-4.45336	7.10422e-13	down	-0.460348	1.0777e-06	normal	3.59596	2.48215e-134	up	7.59349	8.52392e-56	up
MD02G1094400.gene	--	--	--	--	-0.101108	0.917879	normal	0.259677	0.558995	normal	0.722953	0.0674794	normal	1.09056	0.00156936	up
MD07G1076400.gene	Molecular Function: protein dimerization activity (GO:0046983);;	K13422|5.0e-11|mdm:103436897|K13422 transcription factor MYC2 | (RefSeq) transcription factor MYC2	MAPK signaling pathway - plant (ko04016);; Plant hormone signal transduction (ko04075)	Transcription factor bHLH91 OS=Arabidopsis thaliana OX=3702 GN=BHLH91 PE=2 SV=1	--	--	--	0.798319	0.0394704	normal	0.860015	0.15545	normal	2.25141	1.89271e-07	up
MD02G1199200.gene	Molecular Function: electron carrier activity (GO:0009055);;	--	--	--	--	--	--	-0.0727003	0.915727	normal	4.82469	0.00128673	up	8.26014	8.59239e-10	up
MD08G1027400.gene	Molecular Function: monooxygenase activity (GO:0004497);; Molecular Function: iron ion binding (GO:0005506);; Cellular Component: integral component of membrane (GO:0016021);; Molecular Function: oxidoreductase activity, acting on paired donors, with incorporation or reduction of molecular oxygen (GO:0016705);; Molecular Function: heme binding (GO:0020037);;	K07437|1.3e-120|csv:101209645|K07437 cytochrome P450 family 26 subfamily A | (RefSeq) abscisic acid 8'-hydroxylase 3	--	Abscisic acid 8'-hydroxylase 1 OS=Arabidopsis thaliana OX=3702 GN=CYP707A1 PE=1 SV=1	0.35173	0.259927	normal	-0.428771	0.301179	normal	-0.290126	0.483544	normal	-1.0627	3.10117e-05	down
MD15G1390400.gene	Cellular Component: integral component of membrane (GO:0016021);; Biological Process: transmembrane transport (GO:0055085);;	--	--	Oligopeptide transporter 2 OS=Arabidopsis thaliana OX=3702 GN=OPT2 PE=2 SV=2	-4.78464	1.00294e-21	down	-0.338846	0.00772991	normal	2.36051	1.25337e-59	up	6.80551	1.48417e-59	up
MD05G1338000.gene	--	K10955|4.1e-08|bvg:104905407|K10955 mucin-2 | (RefSeq) mucin-2-like	--	Non-classical arabinogalactan protein 31 OS=Arabidopsis thaliana OX=3702 GN=AGP31 PE=1 SV=1	0.857106	0.168719	normal	--	--	--	-0.442665	0.637756	normal	-1.50172	0.000327362	down
MD03G1283900.gene	Molecular Function: nucleic acid binding (GO:0003676);;	K12309|2.4e-80|lja:Lj3g3v0323160.1|K12309 beta-galactosidase [EC:3.2.1.23] | (RefSeq) Lj3g3v0323160.1; -	Galactose metabolism (ko00052);; Other glycan degradation (ko00511);; Glycosaminoglycan degradation (ko00531);; Sphingolipid metabolism (ko00600);; Glycosphingolipid biosynthesis - ganglio series (ko00604)	Zinc finger protein NUTCRACKER OS=Arabidopsis thaliana OX=3702 GN=NUC PE=1 SV=1	--	--	--	-0.135567	0.856528	normal	2.49804	5.22171e-07	up	4.43886	8.02049e-11	up
MD09G1243700.gene	Biological Process: defense response (GO:0006952);;	--	--	S-norcoclaurine synthase OS=Thalictrum flavum subsp. glaucum OX=150095 PE=1 SV=1	-1.23681	5.61861e-09	down	-0.176067	0.580878	normal	0.503315	0.0253504	normal	1.57171	1.01068e-13	up
MD17G1084800.gene	--	--	--	--	--	--	--	-0.900128	0.00631944	normal	4.39649	5.32854e-17	up	8.25162	1.03612e-09	up
MD12G1177000.gene	--	K14494|3.0e-14|ccaj:109793468|K14494 DELLA protein | (RefSeq) DELLA protein GAI-like	Plant hormone signal transduction (ko04075)	Protein NODULATION SIGNALING PATHWAY 2 OS=Lotus japonicus OX=34305 GN=NSP2 PE=1 SV=1	--	--	--	0.916749	0.0892196	normal	--	--	--	2.04019	0.000216506	up
MD16G1168200.gene	Cellular Component: integral component of membrane (GO:0016021);;	--	--	--	--	--	--	0.788979	0.150632	normal	--	--	--	1.39358	0.015678	up
Malus_domestica_newGene_507	--	--	--	--	--	--	--	-0.503449	0.122131	normal	3.21882	8.6396e-24	up	9.39668	4.9559e-13	up
MD16G1111500.gene	Cellular Component: integral component of membrane (GO:0016021);;	--	--	TLC domain-containing protein At5g14285 OS=Arabidopsis thaliana OX=3702 GN=At5g14285 PE=2 SV=1	-0.516158	1.67455e-11	normal	0.659615	3.15593e-21	normal	0.0141492	0.926351	normal	1.19725	1.91413e-59	up
MD06G1068800.gene	Molecular Function: serine-type endopeptidase activity (GO:0004252);;	K15333|9.2e-54|nsy:104224633|K15333 tRNA guanosine-2'-O-methyltransferase [EC:2.1.1.34] | (RefSeq) uncharacterized protein LOC104224633	--	Subtilisin-like protease 3 OS=Lotus japonicus OX=34305 GN=SBTM3 PE=2 SV=1	--	--	--	-0.516688	0.00840356	normal	3.04041	1.23743e-39	up	7.24595	5.33699e-20	up
MD09G1194700.gene	Molecular Function: phospholipase D activity (GO:0004630);; Molecular Function: calcium ion binding (GO:0005509);; Cellular Component: membrane (GO:0016020);; Biological Process: lipid catabolic process (GO:0016042);; Biological Process: phosphatidylcholine metabolic process (GO:0046470);; Molecular Function: N-acylphosphatidylethanolamine-specific phospholipase D activity (GO:0070290);;	K01115|0.0e+00|mdm:114827004|K01115 phospholipase D1/2 [EC:3.1.4.4] | (RefSeq) LOW QUALITY PROTEIN: phospholipase D alpha 4-like	Glycerophospholipid metabolism (ko00564);; Ether lipid metabolism (ko00565);; Endocytosis (ko04144)	Phospholipase D alpha 4 OS=Arabidopsis thaliana OX=3702 GN=PLDALPHA4 PE=2 SV=1	-0.334541	0.000226543	normal	0.641335	2.31819e-24	normal	0.313141	0.000118769	normal	1.29679	7.59528e-87	up
MD05G1021700.gene	Molecular Function: monooxygenase activity (GO:0004497);; Molecular Function: iron ion binding (GO:0005506);; Molecular Function: oxidoreductase activity, acting on paired donors, with incorporation or reduction of molecular oxygen (GO:0016705);; Molecular Function: heme binding (GO:0020037);;	K07437|6.0e-83|qsu:112035144|K07437 cytochrome P450 family 26 subfamily A | (RefSeq) cytochrome P450 90A1-like	--	Abscisic acid 8'-hydroxylase 3 OS=Arabidopsis thaliana OX=3702 GN=CYP707A3 PE=1 SV=1	-5.12834	3.36961e-08	down	-0.369745	0.0254159	normal	2.96933	1.09925e-49	up	7.74431	1.44115e-23	up
MD00G1056300.gene	Molecular Function: DNA binding (GO:0003677);; Cellular Component: nucleus (GO:0005634);; Biological Process: regulation of transcription, DNA-templated (GO:0006355);; Biological Process: auxin-activated signaling pathway (GO:0009734);;	K14486|1.5e-127|zju:107425358|K14486 auxin response factor | (RefSeq) auxin response factor 1-like	Plant hormone signal transduction (ko04075)	Auxin response factor 2 OS=Arabidopsis thaliana OX=3702 GN=ARF2 PE=1 SV=2	--	--	--	0.239331	0.703674	normal	1.32593	0.0360603	up	1.41413	0.00624988	up
MD11G1052300.gene	--	--	--	--	--	--	--	-0.282354	0.638344	normal	4.1851	2.24283e-11	up	8.32343	8.87254e-10	up
MD00G1053900.gene	Molecular Function: protein kinase activity (GO:0004672);; Molecular Function: ATP binding (GO:0005524);;	K06272|8.2e-235|mdm:103405799|K06272 integrin-linked kinase [EC:2.7.11.1] | (RefSeq) integrin-linked protein kinase 1-like	--	Integrin-linked protein kinase 1 OS=Arabidopsis thaliana OX=3702 GN=ILK1 PE=1 SV=1	--	--	--	-0.4222	0.489869	normal	1.27877	0.0117414	up	1.1964	0.0373818	up
MD14G1005400.gene	Molecular Function: electron carrier activity (GO:0009055);; Cellular Component: integral component of membrane (GO:0016021);;	--	--	Blue copper protein 1a OS=Medicago truncatula OX=3880 GN=MTR_7g086140 PE=2 SV=1	-7.77396	3.04132e-08	down	-0.508521	0.00234478	normal	3.67887	3.07457e-84	up	10.9514	2.33874e-18	up
MD11G1283200.gene	Cellular Component: nucleus (GO:0005634);; Biological Process: negative regulation of transcription, DNA-templated (GO:0045892);;	K14834|4.4e-10|peq:110018374|K14834 nucleolar complex protein 3 | (RefSeq) nucleolar complex protein 3 homolog isoform X1	--	Transcription repressor OFP16 OS=Arabidopsis thaliana OX=3702 GN=OFP16 PE=2 SV=1	--	--	--	1.85835	0.000346684	up	--	--	--	2.18366	5.32358e-05	up
MD02G1216000.gene	Molecular Function: ATP binding (GO:0005524);; Cellular Component: plasma membrane (GO:0005886);; Molecular Function: hydrogen-exporting ATPase activity, phosphorylative mechanism (GO:0008553);; Cellular Component: integral component of membrane (GO:0016021);; Biological Process: hydrogen ion export across plasma membrane (GO:0120029);;	K01535|0.0e+00|mdm:103441564|K01535 H+-transporting ATPase [EC:7.1.2.1] | (RefSeq) plasma membrane ATPase 1-like	Oxidative phosphorylation (ko00190)	Plasma membrane ATPase 1 OS=Nicotiana plumbaginifolia OX=4092 GN=PMA1 PE=2 SV=1	--	--	--	0.262724	0.624833	normal	1.26671	0.00712827	up	6.14268	5.16816e-10	up
MD17G1286500.gene	Molecular Function: protein binding (GO:0005515);;	K00799|3.0e-96|mdm:114822732|K00799 glutathione S-transferase [EC:2.5.1.18] | (RefSeq) probable glutathione S-transferase	Glutathione metabolism (ko00480)	Probable glutathione S-transferase parC OS=Nicotiana tabacum OX=4097 GN=PARC PE=2 SV=1	--	--	--	-0.590377	0.0193247	normal	2.87839	1.35012e-21	up	7.67223	1.08022e-11	up
MD01G1055900.gene	--	--	--	Kiwellin-1 OS=Zea mays OX=4577 GN=KWL1 PE=1 SV=1	--	--	--	0.825559	0.0102171	normal	1.98907	4.58115e-05	up	8.4871	6.74322e-11	up
MD03G1129600.gene	Molecular Function: serine-type carboxypeptidase activity (GO:0004185);;	K09646|2.2e-271|mdm:103423727|K09646 serine carboxypeptidase 1 [EC:3.4.16.-] | (RefSeq) serine carboxypeptidase-like 51 isoform X1	--	Serine carboxypeptidase-like 51 OS=Arabidopsis thaliana OX=3702 GN=SCPL51 PE=2 SV=2	-0.65704	0.263767	normal	-0.294506	0.46696	normal	0.964921	0.00468534	normal	1.3351	0.000224222	up
Malus_domestica_newGene_6236	Molecular Function: nucleic acid binding (GO:0003676);; Molecular Function: RNA-DNA hybrid ribonuclease activity (GO:0004523);;	--	--	--	--	--	--	-1.0085	4.67873e-06	down	3.99848	2.81015e-37	up	9.39616	3.34902e-13	up
MD13G1250100.gene	Molecular Function: protein serine/threonine kinase activity (GO:0004674);; Molecular Function: ATP binding (GO:0005524);; Cellular Component: integral component of membrane (GO:0016021);;	K13416|1.5e-54|ccaj:109804867|K13416 brassinosteroid insensitive 1-associated receptor kinase 1 [EC:2.7.10.1 2.7.11.1] | (RefSeq) BRASSINOSTEROID INSENSITIVE 1-associated receptor kinase 1-like	MAPK signaling pathway - plant (ko04016);; Plant hormone signal transduction (ko04075);; Plant-pathogen interaction (ko04626)	Rust resistance kinase Lr10 OS=Triticum aestivum OX=4565 GN=LRK10 PE=2 SV=1	-1.32436	0.00951917	down	0.26206	0.580724	normal	0.677181	0.098592	normal	2.26994	1.6958e-09	up
MD14G1086800.gene	Biological Process: regulation of DNA recombination (GO:0000018);; Cellular Component: nuclear chromosome (GO:0000228);; Biological Process: DNA double-strand break processing (GO:0000729);; Cellular Component: chromatin (GO:0000785);; Cellular Component: heterochromatin (GO:0000792);; Molecular Function: molecular_function (GO:0003674);; Molecular Function: nucleic acid binding (GO:0003676);; Mo…	K14439|2.1e-26|pxb:103943150|K14439 SWI/SNF-related matrix-associated actin-dependent regulator of chromatin subfamily A containing DEAD/H box 1 [EC:3.6.4.12] | (RefSeq) protein CHROMATIN REMODELING 19 isoform X1	--	Protein CHROMATIN REMODELING 19 OS=Arabidopsis thaliana OX=3702 GN=ETL1 PE=1 SV=1	-0.443098	0.508133	normal	0.785319	0.0694826	normal	-0.231959	0.760295	normal	1.00502	0.00944103	up
MD09G1136000.gene	Molecular Function: UDP-glycosyltransferase activity (GO:0008194);; Cellular Component: integral component of membrane (GO:0016021);;	K22706|1.3e-115|pmum:103319663|K22706 (R)-mandelonitrile beta-glucosyltransferase [EC:2.4.1.354] | (RefSeq) 7-deoxyloganetin glucosyltransferase-like	Cyanoamino acid metabolism (ko00460)	7-deoxyloganetin glucosyltransferase OS=Gardenia jasminoides OX=114476 GN=UGT85A24 PE=1 SV=1	--	--	--	0.574158	0.318394	normal	--	--	--	4.95169	1.07313e-08	up
MD00G1093200.gene	--	--	--	--	-0.549263	0.00196778	normal	0.42541	0.00171578	normal	0.155077	0.477401	normal	1.1378	2.00679e-16	up
MD15G1373300.gene	Molecular Function: protein kinase activity (GO:0004672);; Molecular Function: ATP binding (GO:0005524);; Molecular Function: oxidoreductase activity, acting on single donors with incorporation of molecular oxygen, incorporation of two atoms of oxygen (GO:0016702);;	K23953|4.1e-141|mdm:103436355|K23953 plant cysteine oxidase [EC:1.13.11.-] | (RefSeq) plant cysteine oxidase 1-like isoform X2	--	Plant cysteine oxidase 1 OS=Arabidopsis thaliana OX=3702 GN=PCO1 PE=1 SV=1	1.17786	0.00606084	up	2.7022	3.09758e-29	up	-0.374181	0.55711	normal	1.15566	0.0458172	up
MD02G1028900.gene	Molecular Function: electron carrier activity (GO:0009055);;	--	--	--	-6.83544	8.49956e-09	down	-0.477421	7.59487e-06	normal	3.4827	1.79422e-121	up	9.84631	5.90101e-20	up
MD10G1133100.gene	Molecular Function: tRNA binding (GO:0000049);; Molecular Function: alanine-tRNA ligase activity (GO:0004813);; Molecular Function: ATP binding (GO:0005524);; Cellular Component: mitochondrion (GO:0005739);; Biological Process: alanyl-tRNA aminoacylation (GO:0006419);; Molecular Function: zinc ion binding (GO:0008270);; Cellular Component: chloroplast (GO:0009507);;	K01872|0.0e+00|mdm:103443846|K01872 alanyl-tRNA synthetase [EC:6.1.1.7] | (RefSeq) alanine--tRNA ligase, chloroplastic/mitochondrial-like	Aminoacyl-tRNA biosynthesis (ko00970)	Alanine--tRNA ligase, chloroplastic/mitochondrial OS=Populus trichocarpa OX=3694 GN=POPTRDRAFT_821063 PE=3 SV=1	-0.255471	0.581981	normal	0.341708	0.192273	normal	0.401699	0.189495	normal	1.00716	9.89402e-06	up
MD05G1257000.gene	Molecular Function: protein kinase activity (GO:0004672);; Molecular Function: ATP binding (GO:0005524);;	K13416|7.8e-69|zju:107427532|K13416 brassinosteroid insensitive 1-associated receptor kinase 1 [EC:2.7.10.1 2.7.11.1] | (RefSeq) dual specificity protein kinase zakA-like	MAPK signaling pathway - plant (ko04016);; Plant hormone signal transduction (ko04075);; Plant-pathogen interaction (ko04626)	Probable LRR receptor-like serine/threonine-protein kinase At1g56130 OS=Arabidopsis thaliana OX=3702 GN=At1g56130 PE=2 SV=2	-0.736118	5.45506e-05	normal	-0.437792	0.000489876	normal	0.724768	5.22087e-08	normal	1.02921	1.53359e-11	up
MD03G1224900.gene	Molecular Function: monooxygenase activity (GO:0004497);; Molecular Function: iron ion binding (GO:0005506);; Molecular Function: oxidoreductase activity, acting on paired donors, with incorporation or reduction of molecular oxygen (GO:0016705);; Molecular Function: heme binding (GO:0020037);;	K07426|1.5e-91|cpep:111792333|K07426 cytochrome P450 family 4 subfamily B polypeptide 1 [EC:1.14.14.1] | (RefSeq) cytochrome P450 CYP72A219-like	--	Cytochrome P450 72A225 OS=Catharanthus roseus OX=4058 GN=CYP72A225 PE=2 SV=1	-0.490286	0.488634	normal	0.282901	0.563925	normal	0.498224	0.321953	normal	1.27722	0.00111077	up
MD11G1169200.gene	Cellular Component: cell wall (GO:0005618);; Molecular Function: manganese ion binding (GO:0030145);; Molecular Function: nutrient reservoir activity (GO:0045735);; Cellular Component: apoplast (GO:0048046);;	K00856|4.8e-24|lsv:111921461|K00856 adenosine kinase [EC:2.7.1.20] | (RefSeq) putative germin-like protein 9-2	Purine metabolism (ko00230)	Germin-like protein 9-3 OS=Oryza sativa subsp. japonica OX=39947 GN=Os09g0568700 PE=2 SV=1	--	--	--	-0.929294	0.00025282	normal	3.69695	9.8436e-10	up	9.08839	2.77773e-12	up
MD16G1052300.gene	Molecular Function: transcription factor activity, sequence-specific DNA binding (GO:0003700);;	--	--	Basic leucine zipper 43 OS=Arabidopsis thaliana OX=3702 GN=BZIP43 PE=1 SV=1	-0.408328	0.342742	normal	1.14726	7.45093e-05	up	-0.147889	0.801376	normal	1.41516	3.56832e-08	up
MD10G1042000.gene	Molecular Function: FAD binding (GO:0071949);;	--	--	Monooxygenase 1 OS=Arabidopsis thaliana OX=3702 GN=MO1 PE=2 SV=1	-0.468537	0.0011665	normal	0.405887	0.00156685	normal	0.153638	0.436581	normal	1.03512	1.73288e-19	up
MD16G1026200.gene	Biological Process: defense response (GO:0006952);;	--	--	MLP-like protein 328 OS=Arabidopsis thaliana OX=3702 GN=MLP328 PE=2 SV=1	0.0983216	0.929719	normal	-1.07682	0.0743972	normal	-0.13691	0.878512	normal	-1.30458	0.0187781	down
MD17G1232400.gene	Molecular Function: cysteine-type peptidase activity (GO:0008234);;	K16292|6.9e-136|jre:108997808|K16292 KDEL-tailed cysteine endopeptidase [EC:3.4.22.-] | (RefSeq) senescence-specific cysteine protease SAG39-like	--	Senescence-specific cysteine protease SAG12 OS=Arabidopsis thaliana OX=3702 GN=SAG12 PE=1 SV=1	--	--	--	0.638342	0.00162217	normal	2.28333	1.93463e-15	up	10.4321	1.25131e-16	up
MD07G1029700.gene	Molecular Function: acid phosphatase activity (GO:0003993);; Molecular Function: metal ion binding (GO:0046872);;	K22390|0.0e+00|mdm:103422401|K22390 acid phosphatase type 7 | (RefSeq) probable inactive purple acid phosphatase 27	--	Probable inactive purple acid phosphatase 27 OS=Arabidopsis thaliana OX=3702 GN=PAP27 PE=2 SV=1	-0.161293	0.849037	normal	0.0283912	0.955055	normal	1.00926	0.000201226	up	1.20634	0.000358749	up
MD15G1199200.gene	--	--	--	--	-0.606804	0.00119521	normal	0.885707	7.50012e-08	normal	-0.419624	0.0311246	normal	1.08021	7.60686e-11	up
MD03G1136900.gene	--	K22684|1.6e-38|sita:101786537|K22684 metacaspase-1 [EC:3.4.22.-] | (RefSeq) metacaspase-9	--	Metacaspase-9 OS=Arabidopsis thaliana OX=3702 GN=AMC9 PE=1 SV=1	1.78445	0.00154457	up	--	--	--	--	--	--	-1.72455	0.0063736	down
MD01G1027500.gene	Biological Process: regionalization (GO:0003002);; Biological Process: response to stress (GO:0006950);; Biological Process: response to osmotic stress (GO:0006970);; Biological Process: cell communication (GO:0007154);; Biological Process: signal transduction (GO:0007165);; Biological Process: multicellular organism development (GO:0007275);; Biological Process: pattern specification process (GO…	K09527|5.6e-131|tcc:18592177|K09527 DnaJ homolog subfamily C member 7 | (RefSeq) TPR repeat-containing thioredoxin TTL1	--	Inactive TPR repeat-containing thioredoxin TTL3 OS=Arabidopsis thaliana OX=3702 GN=TTL3 PE=1 SV=2	-0.688863	0.354511	normal	0.771145	0.123372	normal	-0.108741	0.913058	normal	1.35665	0.00221588	up
MD09G1239100.gene	Molecular Function: cysteine-type peptidase activity (GO:0008234);;	K16292|2.4e-150|jre:108997808|K16292 KDEL-tailed cysteine endopeptidase [EC:3.4.22.-] | (RefSeq) senescence-specific cysteine protease SAG39-like	--	Senescence-specific cysteine protease SAG12 OS=Arabidopsis thaliana OX=3702 GN=SAG12 PE=1 SV=1	--	--	--	0.616695	0.0486802	normal	2.0473	3.48345e-07	up	6.67893	2.76481e-16	up
MD01G1068100.gene	Cellular Component: integral component of membrane (GO:0016021);; Molecular Function: oxidoreductase activity (GO:0016491);;	K00521|0.0e+00|mdm:114826563|K00521 ferric-chelate reductase [EC:1.16.1.7] | (RefSeq) LOW QUALITY PROTEIN: ferric reduction oxidase 2-like	--	Ferric reduction oxidase 2 OS=Arabidopsis thaliana OX=3702 GN=FRO2 PE=1 SV=2	--	--	--	4.0098	0.00025477	up	--	--	--	1.59092	1.07856e-06	up
MD16G1242700.gene	Molecular Function: cysteine-type peptidase activity (GO:0008234);;	K16292|2.4e-117|jre:108997808|K16292 KDEL-tailed cysteine endopeptidase [EC:3.4.22.-] | (RefSeq) senescence-specific cysteine protease SAG39-like	--	Senescence-specific cysteine protease SAG39 OS=Oryza sativa subsp. indica OX=39946 GN=OsI_14861 PE=3 SV=1	--	--	--	0.943759	1.18573e-05	normal	2.39061	1.50074e-12	up	10.3313	2.49836e-16	up
MD07G1237100.gene	Cellular Component: integral component of membrane (GO:0016021);; Molecular Function: transmembrane transporter activity (GO:0022857);;	K08176|0.0e+00|mdm:103439547|K08176 MFS transporter, PHS family, inorganic phosphate transporter | (RefSeq) inorganic phosphate transporter 1-1-like	--	Low affinity inorganic phosphate transporter 8 OS=Medicago truncatula OX=3880 GN=PT8 PE=1 SV=1	--	--	--	0.230597	0.648097	normal	3.59176	7.77073e-14	up	9.29946	6.32944e-13	up
MD05G1109100.gene	Cellular Component: extracellular region (GO:0005576);;	K13449|6.5e-90|pxb:103934339|K13449 pathogenesis-related protein 1 | (RefSeq) pathogenesis-related protein 1-like	MAPK signaling pathway - plant (ko04016);; Plant hormone signal transduction (ko04075);; Plant-pathogen interaction (ko04626)	Pathogenesis-related protein 1 OS=Arabidopsis thaliana OX=3702 GN=PRB1 PE=2 SV=1	1.00932	0.0264577	up	-1.33099	0.0415211	down	0.566901	0.410023	normal	-1.76256	0.000494157	down
MD04G1236800.gene	Molecular Function: serine-type endopeptidase activity (GO:0004252);;	K15333|4.1e-78|nsy:104224633|K15333 tRNA guanosine-2'-O-methyltransferase [EC:2.1.1.34] | (RefSeq) uncharacterized protein LOC104224633	--	Subtilisin-like protease SBT3 OS=Solanum lycopersicum OX=4081 GN=sbt3 PE=1 SV=1	--	--	--	-0.098365	0.863189	normal	1.87555	3.24607e-07	up	5.50203	0.000168723	up
MD02G1180300.gene	Molecular Function: molecular_function (GO:0003674);; Molecular Function: catalytic activity (GO:0003824);; Biological Process: biological_process (GO:0008150);; Biological Process: response to radiation (GO:0009314);; Biological Process: response to light stimulus (GO:0009416);; Biological Process: response to abiotic stimulus (GO:0009628);; Biological Process: response to endogenous stimulus (G…	K14487|0.0e+00|mdm:103424648|K14487 auxin responsive GH3 gene family | (RefSeq) probable indole-3-acetic acid-amido synthetase GH3.1	Plant hormone signal transduction (ko04075)	Probable indole-3-acetic acid-amido synthetase GH3.1 OS=Arabidopsis thaliana OX=3702 GN=GH3.1 PE=2 SV=1	-0.194068	0.731688	normal	0.274817	0.372696	normal	0.804481	0.00139408	normal	1.28018	2.2029e-07	up
MD11G1053800.gene	Molecular Function: DNA binding (GO:0003677);; Molecular Function: RNA-DNA hybrid ribonuclease activity (GO:0004523);; Cellular Component: nucleus (GO:0005634);; Molecular Function: zinc ion binding (GO:0008270);;	K04564|2.3e-50|cmax:111492594|K04564 superoxide dismutase, Fe-Mn family [EC:1.15.1.1] | (RefSeq) uncharacterized protein LOC111492594	Peroxisome (ko04146)	--	--	--	--	-0.784797	0.0689216	normal	2.54046	4.7374e-08	up	4.60368	1.4124e-07	up
MD15G1086000.gene	Biological Process: lipid catabolic process (GO:0016042);; Molecular Function: hydrolase activity (GO:0016787);;	K16815|2.0e-11|gsl:Gasu_03780|K16815 calcium-independent phospholipase A2-gamma | (RefSeq) hypothetical protein	--	Patatin-like protein 2 OS=Arabidopsis thaliana OX=3702 GN=PLP2 PE=1 SV=1	-0.845685	4.35199e-136	normal	0.53201	3.53075e-66	normal	-0.11499	0.00185046	normal	1.27005	0	up
MD04G1035700.gene	--	--	--	--	--	--	--	-0.560018	0.196663	normal	4.38725	3.39487e-13	up	8.23814	1.01181e-09	up
MD10G1330600.gene	--	--	--	--	-0.31322	0.1102	normal	-2.46585	1.95364e-52	down	0.690197	5.53117e-07	normal	-1.45562	1.18058e-14	down
MD08G1105500.gene	Biological Process: lipid catabolic process (GO:0016042);; Molecular Function: hydrolase activity (GO:0016787);;	K16815|6.1e-12|gsl:Gasu_03780|K16815 calcium-independent phospholipase A2-gamma | (RefSeq) hypothetical protein	--	Patatin-like protein 2 OS=Arabidopsis thaliana OX=3702 GN=PLP2 PE=1 SV=1	-0.784497	2.40959e-05	normal	0.528923	0.00435716	normal	-0.217716	0.348274	normal	1.10313	2.18706e-09	up
MD08G1072700.gene	Molecular Function: cellulase activity (GO:0008810);; Molecular Function: intramolecular lyase activity (GO:0016872);; Biological Process: cellulose catabolic process (GO:0030245);;	--	--	--	0.162041	0.479431	normal	1.14096	3.36476e-37	up	0.178685	0.30668	normal	1.16509	2.22604e-30	up
MD15G1169100.gene	Cellular Component: nucleus (GO:0005634);; Biological Process: regulation of transcription, DNA-templated (GO:0006355);; Biological Process: auxin-activated signaling pathway (GO:0009734);;	K14484|1.3e-116|mdm:103400395|K14484 auxin-responsive protein IAA | (RefSeq) auxin-responsive protein IAA20-like	Plant hormone signal transduction (ko04075)	Auxin-responsive protein IAA29 OS=Arabidopsis thaliana OX=3702 GN=IAA29 PE=1 SV=2	--	--	--	0.787481	0.13788	normal	0.901379	0.32728	normal	1.50708	0.000475553	up
MD04G1026000.gene	Cellular Component: integral component of membrane (GO:0016021);;	K01456|2.1e-103|pavi:110759676|K01456 peptide-N4-(N-acetyl-beta-glucosaminyl)asparagine amidase [EC:3.5.1.52] | (RefSeq) peptide-N(4)-(N-acetyl-beta- glucosaminyl)asparagine amidase-like	Protein processing in endoplasmic reticulum (ko04141)	Probable aldo-keto reductase 2 OS=Oryza sativa subsp. japonica OX=39947 GN=Os04g0338000 PE=2 SV=2	-0.448041	0.180926	normal	0.674287	0.000111164	normal	-0.0756507	0.839935	normal	1.05333	2.36078e-06	up
MD09G1120800.gene	Cellular Component: integral component of membrane (GO:0016021);; Molecular Function: metal ion binding (GO:0046872);; Biological Process: oxidation-reduction process (GO:0055114);;	--	--	Cytochrome b561 and DOMON domain-containing protein At2g04850 OS=Arabidopsis thaliana OX=3702 GN=At2g04850 PE=2 SV=2	0.498379	0.0225175	normal	0.12133	0.81623	normal	-0.71901	0.00832796	normal	-1.08848	3.39962e-07	down
MD14G1138800.gene	Cellular Component: endoplasmic reticulum membrane (GO:0005789);; Biological Process: GPI anchor biosynthetic process (GO:0006506);; Cellular Component: integral component of membrane (GO:0016021);;	K05287|1.6e-131|mdm:114820921|K05287 GPI ethanolamine phosphate transferase 2/3 subunit F | (RefSeq) glycosylphosphatidylinositol anchor biosynthesis protein 11-like	Glycosylphosphatidylinositol (GPI)-anchor biosynthesis (ko00563)	--	-0.565212	0.374266	normal	0.830592	0.527756	normal	-0.402253	0.819163	normal	1.00445	0.0178648	up
MD13G1058600.gene	Molecular Function: iron ion binding (GO:0005506);; Cellular Component: integral component of membrane (GO:0016021);; Molecular Function: oxidoreductase activity, acting on paired donors, with incorporation or reduction of molecular oxygen (GO:0016705);; Molecular Function: heme binding (GO:0020037);;	K15639|2.0e-211|mdm:103416420|K15639 PHYB activation tagged suppressor 1 [EC:1.14.-.-] | (RefSeq) cytochrome P450 CYP749A22-like	Brassinosteroid biosynthesis (ko00905)	Cytochrome P450 CYP749A22 OS=Panax ginseng OX=4054 PE=2 SV=1	-0.20467	0.747621	normal	1.25349	4.47552e-07	up	-0.328228	0.448425	normal	1.13841	5.18462e-05	up
MD05G1293900.gene	Cellular Component: integral component of membrane (GO:0016021);; Molecular Function: transmembrane transporter activity (GO:0022857);;	K14638|2.7e-250|cmax:111496854|K14638 solute carrier family 15 (peptide/histidine transporter), member 3/4 | (RefSeq) protein NRT1/ PTR FAMILY 4.5-like	--	Protein NRT1/ PTR FAMILY 4.6 OS=Arabidopsis thaliana OX=3702 GN=NPF4.6 PE=1 SV=1	-7.78437	3.27706e-08	down	0.202535	0.528111	normal	2.00128	1.32656e-12	up	9.99089	3.60829e-15	up
MD02G1276400.gene	Molecular Function: nucleic acid binding (GO:0003676);; Molecular Function: zinc ion binding (GO:0008270);;	--	--	--	--	--	--	0.547071	0.388938	normal	--	--	--	1.32131	0.0141072	up
MD03G1256200.gene	Biological Process: morphogenesis of a branching structure (GO:0001763);; Molecular Function: molecular_function (GO:0003674);; Molecular Function: catalytic activity (GO:0003824);; Molecular Function: binding (GO:0005488);; Molecular Function: iron ion binding (GO:0005506);; Cellular Component: cellular_component (GO:0005575);; Cellular Component: intracellular (GO:0005622);; Cellular Component:…	K17911|8.2e-143|mdm:103432377|K17911 beta-carotene isomerase [EC:5.2.1.14] | (RefSeq) beta-carotene isomerase D27, chloroplastic-like	Carotenoid biosynthesis (ko00906)	Beta-carotene isomerase D27, chloroplastic OS=Medicago truncatula OX=3880 GN=D27 PE=1 SV=1	-1.47243	0.0141646	down	-0.0271202	0.97673	normal	0.124681	0.880704	normal	1.57569	0.00946973	up
MD14G1204400.gene	Molecular Function: nucleic acid binding (GO:0003676);;	--	--	Protein NEN1 OS=Arabidopsis thaliana OX=3702 GN=NEN1 PE=2 SV=1	-0.132189	0.42633	normal	0.627291	2.32718e-17	normal	0.353741	0.000578756	normal	1.12063	3.05264e-51	up
MD04G1209700.gene	Biological Process: regulation of pH (GO:0006885);; Molecular Function: sodium:proton antiporter activity (GO:0015385);; Cellular Component: integral component of membrane (GO:0016021);;	K14724|0.0e+00|mdm:103433979|K14724 solute carrier family 9 (sodium/hydrogen exchanger), member 8 | (RefSeq) sodium/hydrogen exchanger 1-like	--	Sodium/hydrogen exchanger 1 OS=Arabidopsis thaliana OX=3702 GN=NHX1 PE=1 SV=2	-0.369003	0.101284	normal	0.521212	0.000161188	normal	0.129637	0.613789	normal	1.02714	2.31358e-12	up
MD02G1169600.gene	Biological Process: lipid catabolic process (GO:0016042);; Molecular Function: hydrolase activity (GO:0016787);;	K16815|9.6e-10|gsl:Gasu_03780|K16815 calcium-independent phospholipase A2-gamma | (RefSeq) hypothetical protein	--	Patatin-like protein 1 OS=Arabidopsis thaliana OX=3702 GN=PLP1 PE=1 SV=2	-0.769809	1.14242e-56	normal	0.349511	9.69364e-13	normal	0.633218	2.30458e-37	normal	1.75978	0	up
MD17G1231700.gene	Molecular Function: cysteine-type peptidase activity (GO:0008234);;	K16292|3.1e-109|jre:108997808|K16292 KDEL-tailed cysteine endopeptidase [EC:3.4.22.-] | (RefSeq) senescence-specific cysteine protease SAG39-like	--	Senescence-specific cysteine protease SAG39 OS=Oryza sativa subsp. indica OX=39946 GN=OsI_14861 PE=3 SV=1	--	--	--	0.665358	0.00849497	normal	2.42405	8.02735e-10	up	9.68434	3.40373e-14	up
MD02G1276300.gene	Molecular Function: hydrolase activity (GO:0016787);;	K14493|1.1e-43|smo:SELMODRAFT_450797|K14493 gibberellin receptor GID1 [EC:3.-.-.-] | (RefSeq) GID1b-1; hypothetical protein	Plant hormone signal transduction (ko04075)	Probable carboxylesterase 15 OS=Arabidopsis thaliana OX=3702 GN=CXE15 PE=2 SV=1	-1.35756	0.000303789	down	0.488157	0.234426	normal	-0.435374	0.285774	normal	1.41929	0.000265564	up
MD12G1196000.gene	--	--	--	Protein LURP-one-related 5 OS=Arabidopsis thaliana OX=3702 GN=At1g80120 PE=2 SV=1	-0.666796	0.0225088	normal	0.633771	0.0158285	normal	-0.22585	0.628021	normal	1.08341	2.2895e-08	up
MD10G1103500.gene	--	--	--	LOB domain-containing protein 38 OS=Arabidopsis thaliana OX=3702 GN=LBD38 PE=1 SV=1	-0.485437	0.38071	normal	0.274478	0.582632	normal	0.896116	0.0259672	normal	1.66346	1.84438e-08	up
MD05G1128700.gene	Molecular Function: copper ion binding (GO:0005507);; Molecular Function: oxidoreductase activity (GO:0016491);; Molecular Function: hydrolase activity, acting on ester bonds (GO:0016788);;	K00679|2.1e-37|cic:CICLE_v10027727mg|K00679 phospholipid:diacylglycerol acyltransferase [EC:2.3.1.158] | (RefSeq) hypothetical protein	Glycerolipid metabolism (ko00561)	GDSL esterase/lipase At5g55050 OS=Arabidopsis thaliana OX=3702 GN=At5g55050 PE=2 SV=1	--	--	--	0.026594	0.966898	normal	2.74408	1.78434e-10	up	8.88753	1.1796e-11	up
MD10G1227800.gene	Molecular Function: zinc ion transmembrane transporter activity (GO:0005385);; Cellular Component: integral component of membrane (GO:0016021);;	K14709|4.2e-174|mdm:103445990|K14709 solute carrier family 39 (zinc transporter), member 1/2/3 | (RefSeq) zinc transporter 1-like	--	Zinc transporter 1 OS=Arabidopsis thaliana OX=3702 GN=ZIP1 PE=2 SV=1	-0.200936	0.0817034	normal	-1.75645	9.78253e-87	down	0.47734	1.56472e-11	normal	-1.07086	7.95152e-23	down
MD00G1208000.gene	Molecular Function: cysteine-type peptidase activity (GO:0008234);;	K16292|4.8e-151|jre:108997808|K16292 KDEL-tailed cysteine endopeptidase [EC:3.4.22.-] | (RefSeq) senescence-specific cysteine protease SAG39-like	--	Senescence-specific cysteine protease SAG39 OS=Oryza sativa subsp. indica OX=39946 GN=OsI_14861 PE=3 SV=1	--	--	--	0.981756	1.07574e-07	normal	2.54986	6.86063e-20	up	11.2048	2.62896e-19	up
MD05G1301800.gene	--	--	--	--	--	--	--	-0.577491	0.00577928	normal	3.54425	1.37498e-39	up	6.16189	4.28723e-23	up
MD11G1026600.gene	Molecular Function: protein kinase activity (GO:0004672);; Molecular Function: ATP binding (GO:0005524);; Cellular Component: integral component of membrane (GO:0016021);;	K13416|4.2e-57|adu:107481750|K13416 brassinosteroid insensitive 1-associated receptor kinase 1 [EC:2.7.10.1 2.7.11.1] | (RefSeq) BRASSINOSTEROID INSENSITIVE 1-associated receptor kinase 1 isoform X1	MAPK signaling pathway - plant (ko04016);; Plant hormone signal transduction (ko04075);; Plant-pathogen interaction (ko04626)	G-type lectin S-receptor-like serine/threonine-protein kinase LECRK2 OS=Oryza sativa subsp. indica OX=39946 GN=LECRK2 PE=2 SV=1	-0.61191	0.310072	normal	1.05097	2.10136e-07	up	0.800042	0.00993938	normal	2.4689	1.29544e-19	up
MD07G1073800.gene	Molecular Function: catalytic activity (GO:0003824);; Cellular Component: integral component of membrane (GO:0016021);;	K10526|0.0e+00|mdm:103438876|K10526 OPC-8:0 CoA ligase 1 [EC:6.2.1.-] | (RefSeq) 4-coumarate--CoA ligase-like 5	alpha-Linolenic acid metabolism (ko00592)	4-coumarate--CoA ligase-like 5 OS=Arabidopsis thaliana OX=3702 GN=4CLL5 PE=1 SV=2	-4.79498	1.27806e-11	down	-0.242046	0.354185	normal	1.83151	5.2791e-17	up	6.39643	1.00376e-25	up
MD05G1170300.gene	Biological Process: signal transduction (GO:0007165);;	--	--	Ninja-family protein AFP3 OS=Arabidopsis thaliana OX=3702 GN=AFP3 PE=1 SV=1	-0.658742	0.332975	normal	1.26716	0.000242204	up	-0.235594	0.760705	normal	1.6948	2.10686e-06	up
MD02G1069300.gene	Molecular Function: iron ion binding (GO:0005506);; Cellular Component: cytoplasm (GO:0005737);; Biological Process: inositol catabolic process (GO:0019310);; Molecular Function: inositol oxygenase activity (GO:0050113);;	K00469|3.6e-196|mdm:103449904|K00469 inositol oxygenase [EC:1.13.99.1] | (RefSeq) inositol oxygenase 4-like	Ascorbate and aldarate metabolism (ko00053);; Inositol phosphate metabolism (ko00562)	Inositol oxygenase 2 OS=Arabidopsis thaliana OX=3702 GN=MIOX2 PE=2 SV=2	-1.00075	2.8031e-20	down	0.635666	1.57773e-11	normal	-0.302139	0.00691878	normal	1.3415	3.36014e-39	up
Malus_domestica_newGene_6818	--	--	--	--	--	--	--	0.627641	0.290749	normal	--	--	--	1.34162	0.015687	up
Malus_domestica_newGene_2756	--	K14455|1.50e-23|zju:107431266|K14455 aspartate aminotransferase, mitochondrial [EC:2.6.1.1] | (RefSeq) aspartate aminotransferase, mitochondrial-like	Arginine biosynthesis (ko00220);; Alanine, aspartate and glutamate metabolism (ko00250);; Cysteine and methionine metabolism (ko00270);; Arginine and proline metabolism (ko00330);; Tyrosine metabolism (ko00350);; Phenylalanine metabolism (ko00360);; Phenylalanine, tyrosine and tryptophan biosynthesis (ko00400);; Carbon fixation in photosynthetic organisms (ko00710);; Isoquinoline alkaloid biosynt…	--	--	--	--	-0.867495	3.00297e-09	normal	4.95241	4.55669e-28	up	10.5735	4.28276e-17	up
MD14G1063000.gene	Molecular Function: monooxygenase activity (GO:0004497);; Molecular Function: iron ion binding (GO:0005506);; Cellular Component: integral component of membrane (GO:0016021);; Molecular Function: oxidoreductase activity, acting on paired donors, with incorporation or reduction of molecular oxygen (GO:0016705);; Molecular Function: heme binding (GO:0020037);;	K24188|7.4e-297|mdm:103454280|K24188 cytochrome P450 family 93 subfamily A [EC:1.14.-.-] | (RefSeq) cytochrome P450 93A3	--	Cytochrome P450 93A3 OS=Glycine max OX=3847 GN=CYP93A3 PE=2 SV=1	-1.50257	6.96684e-10	down	0.0217913	0.95644	normal	0.695186	0.00022076	normal	2.2261	1.9017e-22	up
MD02G1247400.gene	Molecular Function: protein kinase activity (GO:0004672);; Molecular Function: ATP binding (GO:0005524);; Cellular Component: integral component of membrane (GO:0016021);; Molecular Function: polysaccharide binding (GO:0030247);;	K03283|7.6e-50|qsu:112017276|K03283 heat shock 70kDa protein 1/2/6/8 | (RefSeq) heat shock cognate 70 kDa protein 2-like	Spliceosome (ko03040);; Protein processing in endoplasmic reticulum (ko04141);; Endocytosis (ko04144)	Rust resistance kinase Lr10 OS=Triticum aestivum OX=4565 GN=LRK10 PE=2 SV=1	0.17549	0.69624	normal	-1.53429	9.80152e-10	down	0.416445	0.105433	normal	-1.28733	6.01019e-06	down
MD03G1269400.gene	Molecular Function: aspartic-type endopeptidase activity (GO:0004190);;	K00924|3.9e-90|dct:110112519|K00924 kinase [EC:2.7.1.-] | (RefSeq) aspartic proteinase-like protein 2	--	Aspartic proteinase 36 OS=Arabidopsis thaliana OX=3702 GN=A36 PE=1 SV=1	--	--	--	-0.653295	0.00110752	normal	3.03367	1.74684e-35	up	6.97466	2.74556e-18	up
MD06G1056900.gene	Molecular Function: channel activity (GO:0015267);; Cellular Component: integral component of membrane (GO:0016021);;	K09873|6.8e-131|mdm:103437093|K09873 aquaporin TIP | (RefSeq) probable aquaporin TIP-type	--	Probable aquaporin TIP-type RB7-5A OS=Nicotiana tabacum OX=4097 PE=2 SV=1	-1.05369	0.000835605	down	0.670909	0.0235397	normal	-0.356678	0.389273	normal	1.37488	2.68545e-07	up
MD09G1090300.gene	--	K14455|6.9e-13|zju:107431266|K14455 aspartate aminotransferase, mitochondrial [EC:2.6.1.1] | (RefSeq) aspartate aminotransferase, mitochondrial-like	Arginine biosynthesis (ko00220);; Alanine, aspartate and glutamate metabolism (ko00250);; Cysteine and methionine metabolism (ko00270);; Arginine and proline metabolism (ko00330);; Tyrosine metabolism (ko00350);; Phenylalanine metabolism (ko00360);; Phenylalanine, tyrosine and tryptophan biosynthesis (ko00400);; Carbon fixation in photosynthetic organisms (ko00710);; Isoquinoline alkaloid biosynt…	--	--	--	--	-0.828342	0.00780151	normal	2.8044	2.40817e-15	up	8.53686	1.52129e-10	up
MD02G1130000.gene	Cellular Component: integral component of membrane (GO:0016021);;	--	--	Protein NUCLEAR FUSION DEFECTIVE 4 OS=Arabidopsis thaliana OX=3702 GN=NFD4 PE=3 SV=1	1.7289	8.84959e-21	up	3.28158	8.95097e-155	up	0.272752	0.490764	normal	1.82988	5.7381e-68	up
MD09G1266100.gene	Cellular Component: integral component of membrane (GO:0016021);;	K18171|1.0e-196|cit:102615919|K18171 COX assembly mitochondrial protein 1 | (RefSeq) protein GAMETE EXPRESSED 1	--	Protein GAMETE EXPRESSED 1 OS=Arabidopsis thaliana OX=3702 GN=GEX1 PE=1 SV=1	-0.324987	0.469657	normal	0.741452	1.56925e-05	normal	0.715948	0.00379106	normal	1.78829	6.93346e-22	up
MD09G1134800.gene	Cellular Component: photosystem I (GO:0009522);; Cellular Component: photosystem II (GO:0009523);; Cellular Component: chloroplast thylakoid membrane (GO:0009535);; Biological Process: photosynthesis, light harvesting (GO:0009765);; Cellular Component: integral component of membrane (GO:0016021);; Molecular Function: chlorophyll binding (GO:0016168);; Biological Process: protein-chromophore linka…	K08909|3.9e-159|mdm:103429202|K08909 light-harvesting complex I chlorophyll a/b binding protein 3 | (RefSeq) photosystem I chlorophyll a/b-binding protein 3-1, chloroplastic	Photosynthesis - antenna proteins (ko00196)	Photosystem I chlorophyll a/b-binding protein 3-1, chloroplastic OS=Arabidopsis thaliana OX=3702 GN=LHCA3 PE=1 SV=1	-0.74511	0.110751	normal	-1.61891	0.000884449	down	-0.235075	0.727541	normal	-1.10245	0.0493029	down
MD05G1269200.gene	Cellular Component: cell wall (GO:0005618);; Molecular Function: manganese ion binding (GO:0030145);; Molecular Function: nutrient reservoir activity (GO:0045735);; Cellular Component: apoplast (GO:0048046);;	K00384|6.8e-10|vvi:109124153|K00384 thioredoxin reductase (NADPH) [EC:1.8.1.9] | (RefSeq) thioredoxin reductase 1-like	Selenocompound metabolism (ko00450)	Putative germin-like protein 2-3 OS=Oryza sativa subsp. japonica OX=39947 GN=Os02g0491800 PE=3 SV=1	--	--	--	0.669175	0.185329	normal	--	--	--	8.30401	8.08432e-10	up
MD03G1005600.gene	Molecular Function: chlorophyllide a oxygenase [overall] activity (GO:0010277);; Molecular Function: 2 iron, 2 sulfur cluster binding (GO:0051537);;	K12486|1.2e-14|han:110942573|K12486 stromal membrane-associated protein | (RefSeq) probable ADP-ribosylation factor GTPase-activating protein AGD5	Endocytosis (ko04144)	IQ domain-containing protein IQM2 OS=Arabidopsis thaliana OX=3702 GN=IQM2 PE=2 SV=1	0.949008	0.0803135	normal	-0.47736	0.496869	normal	0.141077	0.893085	normal	-1.27962	0.00210765	down
MD13G1029500.gene	Biological Process: response to acid chemical (GO:0001101);; Molecular Function: molecular_function (GO:0003674);; Molecular Function: catalytic activity (GO:0003824);; Biological Process: response to stress (GO:0006950);; Biological Process: biological_process (GO:0008150);; Biological Process: response to water deprivation (GO:0009414);; Biological Process: response to water (GO:0009415);; Biol…	K17991|1.0e-116|mdm:103430617|K17991 peroxygenase [EC:1.11.2.3] | (RefSeq) probable peroxygenase 4	Cutin, suberine and wax biosynthesis (ko00073)	Probable peroxygenase 4 OS=Arabidopsis thaliana OX=3702 GN=PXG4 PE=1 SV=1	-0.391588	3.55515e-28	normal	0.44509	2.30649e-25	normal	0.327705	2.10975e-13	normal	1.1717	1.78496e-283	up
MD15G1042500.gene	Molecular Function: protein kinase activity (GO:0004672);; Molecular Function: ATP binding (GO:0005524);; Cellular Component: integral component of membrane (GO:0016021);; Molecular Function: carbohydrate binding (GO:0030246);;	K22133|4.8e-75|egr:104443802|K22133 oxalate---CoA ligase [EC:6.2.1.8] | (RefSeq) oxalate--CoA ligase	Glyoxylate and dicarboxylate metabolism (ko00630)	L-type lectin-domain containing receptor kinase IX.1 OS=Arabidopsis thaliana OX=3702 GN=LECRK91 PE=1 SV=1	-0.294412	0.655537	normal	0.116758	0.832831	normal	0.661976	0.0522332	normal	1.08093	0.00412087	up
MD07G1158300.gene	Molecular Function: DNA binding (GO:0003677);; Cellular Component: nucleus (GO:0005634);; Biological Process: regulation of transcription, DNA-templated (GO:0006355);;	K00521|5.3e-35|cmos:111447866|K00521 ferric-chelate reductase [EC:1.16.1.7] | (RefSeq) ferric reduction oxidase 7, chloroplastic-like	--	NAC domain-containing protein 43 OS=Arabidopsis thaliana OX=3702 GN=NAC043 PE=2 SV=2	-0.459925	0.394553	normal	-1.07764	0.0750638	normal	-0.797913	0.0591202	normal	-1.40904	0.00898833	down
MD17G1241200.gene	Molecular Function: metal ion binding (GO:0046872);;	K10666|1.6e-151|mdm:103412741|K10666 E3 ubiquitin-protein ligase RNF5 [EC:2.3.2.27] | (RefSeq) E3 ubiquitin-protein ligase RMA1H1-like	Protein processing in endoplasmic reticulum (ko04141)	E3 ubiquitin-protein ligase RMA1H1 OS=Capsicum annuum OX=4072 GN=RMA1H1 PE=1 SV=1	-0.389861	2.32474e-11	normal	0.663904	6.8896e-45	normal	0.11209	0.103564	normal	1.17314	1.41107e-123	up
MD13G1137800.gene	Cellular Component: cellular_component (GO:0005575);; Cellular Component: intracellular (GO:0005622);; Cellular Component: cell (GO:0005623);; Cellular Component: cytoplasm (GO:0005737);; Cellular Component: peroxisome (GO:0005777);; Biological Process: coenzyme metabolic process (GO:0006732);; Biological Process: vitamin metabolic process (GO:0006766);; Biological Process: biological_process (GO…	K19222|1.7e-24|mdm:103452602|K19222 1,4-dihydroxy-2-naphthoyl-CoA hydrolase [EC:3.1.2.28] | (RefSeq) 1,4-dihydroxy-2-naphthoyl-CoA thioesterase 1-like	Ubiquinone and other terpenoid-quinone biosynthesis (ko00130)	--	-0.119096	0.763105	normal	-0.17699	0.281642	normal	1.06064	3.03187e-12	up	1.00925	4.19842e-13	up
MD16G1105600.gene	Molecular Function: ATP binding (GO:0005524);; Cellular Component: integral component of membrane (GO:0016021);; Molecular Function: ATPase activity (GO:0016887);; Molecular Function: ATPase activity, coupled to transmembrane movement of substances (GO:0042626);;	K05658|0.0e+00|mdm:103403335|K05658 ATP-binding cassette, subfamily B (MDR/TAP), member 1 [EC:7.6.2.2] | (RefSeq) putative multidrug resistance protein	ABC transporters (ko02010)	Putative multidrug resistance protein OS=Oryza sativa subsp. japonica OX=39947 GN=Os02g0190300 PE=3 SV=1	-1.92714	0.0011518	down	-0.0613933	0.910539	normal	1.64217	3.87369e-08	up	3.51913	2.99156e-17	up
MD11G1112000.gene	--	--	--	--	0.482073	0.266503	normal	0.115341	0.865358	normal	-1.06857	0.000569054	down	-1.42894	2.46004e-05	down
MD04G1071500.gene	Molecular Function: serine-type endopeptidase activity (GO:0004252);;	K15333|1.3e-76|nsy:104224633|K15333 tRNA guanosine-2'-O-methyltransferase [EC:2.1.1.34] | (RefSeq) uncharacterized protein LOC104224633	--	Subtilisin-like protease 3 OS=Lotus japonicus OX=34305 GN=SBTM3 PE=2 SV=1	--	--	--	-0.655875	5.39405e-07	normal	3.50426	1.74498e-05	up	10.8554	3.85233e-18	up
Malus_domestica_newGene_3827	--	K14455|6.60e-14|zju:107431266|K14455 aspartate aminotransferase, mitochondrial [EC:2.6.1.1] | (RefSeq) aspartate aminotransferase, mitochondrial-like	Arginine biosynthesis (ko00220);; Alanine, aspartate and glutamate metabolism (ko00250);; Cysteine and methionine metabolism (ko00270);; Arginine and proline metabolism (ko00330);; Tyrosine metabolism (ko00350);; Phenylalanine metabolism (ko00360);; Phenylalanine, tyrosine and tryptophan biosynthesis (ko00400);; Carbon fixation in photosynthetic organisms (ko00710);; Isoquinoline alkaloid biosynt…	--	--	--	--	-0.394135	0.253526	normal	3.01203	0.000437088	up	8.99659	5.98429e-12	up
MD12G1095100.gene	Biological Process: auxin-activated signaling pathway (GO:0009734);; Cellular Component: integral component of membrane (GO:0016021);; Biological Process: transmembrane transport (GO:0055085);;	K13947|0.0e+00|mdm:103449803|K13947 auxin efflux carrier family protein | (RefSeq) probable auxin efflux carrier component 1b	--	Probable auxin efflux carrier component 1b OS=Oryza sativa subsp. japonica OX=39947 GN=PIN1B PE=2 SV=1	0.790931	0.223954	normal	-1.06665	0.0683517	normal	0.639946	0.339011	normal	-1.21005	0.0326298	down
Malus_domestica_newGene_4922	--	--	--	--	-0.615429	7.75569e-08	normal	0.651307	5.44841e-13	normal	-0.269707	0.0408972	normal	1.00373	5.77298e-29	up
MD12G1031900.gene	Cellular Component: integral component of membrane (GO:0016021);;	K23877|6.1e-31|csat:104788115|K23877 xyloglucan O-acetyltransferase | (RefSeq) protein ALTERED XYLOGLUCAN 4	--	Protein trichome birefringence-like 8 OS=Arabidopsis thaliana OX=3702 GN=TBL8 PE=2 SV=1	0.312573	0.720748	normal	1.23615	0.000256557	up	0.280454	0.712139	normal	1.20986	0.000685352	up
MD10G1280700.gene	--	--	--	--	--	--	--	-0.399409	0.143217	normal	2.86647	1.56456e-24	up	7.89366	2.46876e-12	up
MD11G1218800.gene	--	--	--	--	0.138062	0.881844	normal	0.489315	0.231401	normal	0.644639	0.192562	normal	1.00381	0.00250495	up
MD02G1100600.gene	Biological Process: sucrose metabolic process (GO:0005985);; Molecular Function: sucrose synthase activity (GO:0016157);;	K00695|0.0e+00|pxb:103940506|K00695 sucrose synthase [EC:2.4.1.13] | (RefSeq) sucrose synthase-like	Starch and sucrose metabolism (ko00500)	Sucrose synthase OS=Glycine max OX=3847 GN=SS PE=1 SV=2	0.517078	1.12667e-07	normal	1.86197	6.63194e-122	up	0.130736	0.395049	normal	1.48328	5.27522e-84	up
MD07G1014000.gene	Molecular Function: protein kinase activity (GO:0004672);; Molecular Function: ATP binding (GO:0005524);; Cellular Component: integral component of membrane (GO:0016021);;	K24104|1.4e-82|thj:104799061|K24104 GPN-loop GTPase | (RefSeq) LOW QUALITY PROTEIN: uncharacterized protein LOC104799061	--	Cysteine-rich receptor-like protein kinase 26 OS=Arabidopsis thaliana OX=3702 GN=CRK26 PE=2 SV=1	0.591341	0.188344	normal	-1.14973	0.00398276	down	0.692527	0.0944321	normal	-1.0405	0.0100179	down
MD11G1167400.gene	Cellular Component: cell wall (GO:0005618);; Molecular Function: manganese ion binding (GO:0030145);; Molecular Function: nutrient reservoir activity (GO:0045735);; Cellular Component: apoplast (GO:0048046);;	K00856|3.7e-21|lsv:111921461|K00856 adenosine kinase [EC:2.7.1.20] | (RefSeq) putative germin-like protein 9-2	Purine metabolism (ko00230)	Germin-like protein 9-3 OS=Oryza sativa subsp. japonica OX=39947 GN=Os09g0568700 PE=2 SV=1	--	--	--	-0.235455	0.629994	normal	2.76095	1.85198e-09	up	8.67992	6.06193e-11	up
MD06G1097000.gene	Molecular Function: solute:proton antiporter activity (GO:0015299);; Cellular Component: integral component of membrane (GO:0016021);;	--	--	Cation/H(+) antiporter 18 OS=Arabidopsis thaliana OX=3702 GN=CHX18 PE=2 SV=1	-0.294315	0.000929065	normal	0.331886	1.85319e-06	normal	0.393355	3.03343e-09	normal	1.02715	1.07975e-42	up
MD09G1053600.gene	Molecular Function: molecular_function (GO:0003674);; Molecular Function: nucleic acid binding (GO:0003676);; Molecular Function: RNA binding (GO:0003723);; Molecular Function: catalytic activity (GO:0003824);; Molecular Function: nuclease activity (GO:0004518);; Molecular Function: endonuclease activity (GO:0004519);; Molecular Function: binding (GO:0005488);; Cellular Component: cellular_compon…	K03798|1.4e-85|pda:103716421|K03798 cell division protease FtsH [EC:3.4.24.-] | (RefSeq) ATP-dependent zinc metalloprotease FTSH 6, chloroplastic-like	--	Pentatricopeptide repeat-containing protein At5g15300 OS=Arabidopsis thaliana OX=3702 GN=PCMP-E40 PE=2 SV=2	1.03994	0.0650476	normal	--	--	--	--	--	--	-1.26595	0.0217555	down
MD04G1072200.gene	Molecular Function: serine-type endopeptidase activity (GO:0004252);;	K15333|2.7e-67|nsy:104224633|K15333 tRNA guanosine-2'-O-methyltransferase [EC:2.1.1.34] | (RefSeq) uncharacterized protein LOC104224633	--	Subtilisin-like protease 3 OS=Lotus japonicus OX=34305 GN=SBTM3 PE=2 SV=1	--	--	--	-1.18244	0.000201146	down	3.01102	2.92309e-17	up	5.73849	6.32389e-11	up
MD15G1170500.gene	Molecular Function: hydrolase activity, hydrolyzing O-glycosyl compounds (GO:0004553);; Biological Process: carbohydrate metabolic process (GO:0005975);; Molecular Function: electron carrier activity (GO:0009055);;	--	--	--	--	--	--	-0.518693	0.020059	normal	3.3163	7.7598e-33	up	7.99666	9.03706e-13	up
MD07G1282500.gene	Molecular Function: hydrolase activity, hydrolyzing O-glycosyl compounds (GO:0004553);; Biological Process: carbohydrate metabolic process (GO:0005975);;	K01183|2.7e-174|mdm:103439826|K01183 chitinase [EC:3.2.1.14] | (RefSeq) hevamine-A-like	Amino sugar and nucleotide sugar metabolism (ko00520)	Hevamine-A OS=Hevea brasiliensis OX=3981 PE=1 SV=2	--	--	--	0.682405	0.0379671	normal	2.02641	5.98045e-07	up	8.6735	1.85802e-11	up
MD09G1177100.gene	Molecular Function: ATP binding (GO:0005524);; Cellular Component: integral component of membrane (GO:0016021);; Molecular Function: ATPase activity (GO:0016887);; Molecular Function: ATPase activity, coupled to transmembrane movement of substances (GO:0042626);;	K05658|0.0e+00|mdm:103443659|K05658 ATP-binding cassette, subfamily B (MDR/TAP), member 1 [EC:7.6.2.2] | (RefSeq) ABC transporter B family member 19-like	ABC transporters (ko02010)	ABC transporter B family member 19 OS=Arabidopsis thaliana OX=3702 GN=ABCB19 PE=1 SV=1	-0.773363	0.18446	normal	-0.602367	0.0357198	normal	1.60809	6.59518e-08	up	1.78871	4.04901e-08	up
MD15G1116300.gene	Molecular Function: oxidoreductase activity (GO:0016491);; Molecular Function: metal ion binding (GO:0046872);;	K04124|6.4e-204|mdm:103415496|K04124 gibberellin 3beta-dioxygenase [EC:1.14.11.15] | (RefSeq) gibberellin 3-beta-dioxygenase 1-like	Diterpenoid biosynthesis (ko00904)	Gibberellin 3-beta-dioxygenase 1 OS=Pisum sativum OX=3888 GN=LE PE=1 SV=1	-1.16886	0.00877123	down	0.43849	0.363909	normal	-0.344084	0.543043	normal	1.27054	0.0021837	up
MD00G1065500.gene	Biological Process: defense response (GO:0006952);; Biological Process: negative regulation of translation (GO:0017148);; Molecular Function: rRNA N-glycosylase activity (GO:0030598);; Molecular Function: toxin activity (GO:0090729);;	--	--	Abrin-c OS=Abrus precatorius OX=3816 PE=1 SV=1	1.26999	0.0234439	up	--	--	--	--	--	--	-1.23146	0.0270887	down
MD12G1140500.gene	Molecular Function: protein binding (GO:0005515);;	K20241|0.0e+00|mdm:103423629|K20241 WD repeat-containing protein 44 | (RefSeq) WD repeat-containing protein 44-like	--	--	-0.105617	0.777219	normal	0.639418	3.17736e-06	normal	0.29885	0.164489	normal	1.05135	2.20327e-14	up
MD15G1121000.gene	Cellular Component: integral component of plasma membrane (GO:0005887);; Molecular Function: ammonium transmembrane transporter activity (GO:0008519);;	K03320|2.8e-282|mdm:103431434|K03320 ammonium transporter, Amt family | (RefSeq) ammonium transporter 3 member 1-like	--	Ammonium transporter 2 member 5 OS=Medicago truncatula OX=3880 GN=AMT2-5 PE=2 SV=1	--	--	--	-0.730441	0.0100405	normal	4.25226	0.000370354	up	7.27436	2.52757e-10	up
MD13G1231200.gene	Cellular Component: cellular_component (GO:0005575);; Cellular Component: cell (GO:0005623);; Cellular Component: plasma membrane (GO:0005886);; Cellular Component: cell-cell junction (GO:0005911);; Cellular Component: plasmodesma (GO:0009506);; Cellular Component: membrane (GO:0016020);; Cellular Component: cell junction (GO:0030054);; Cellular Component: cell part (GO:0044464);; Cellular Compon…	K01456|4.8e-23|pavi:110759676|K01456 peptide-N4-(N-acetyl-beta-glucosaminyl)asparagine amidase [EC:3.5.1.52] | (RefSeq) peptide-N(4)-(N-acetyl-beta- glucosaminyl)asparagine amidase-like	Protein processing in endoplasmic reticulum (ko04141)	Probable voltage-gated potassium channel subunit beta OS=Arabidopsis thaliana OX=3702 GN=KAB1 PE=1 SV=1	--	--	--	-0.0602334	0.927097	normal	2.07458	4.08119e-06	up	3.71302	0.00161474	up
Malus_domestica_newGene_5595	--	--	--	--	--	--	--	-0.48908	0.205479	normal	3.45054	1.14222e-14	up	8.5028	1.87967e-10	up
MD17G1231800.gene	Molecular Function: cysteine-type peptidase activity (GO:0008234);;	K16292|1.9e-145|jre:108997808|K16292 KDEL-tailed cysteine endopeptidase [EC:3.4.22.-] | (RefSeq) senescence-specific cysteine protease SAG39-like	--	Senescence-specific cysteine protease SAG39 OS=Oryza sativa subsp. indica OX=39946 GN=OsI_14861 PE=3 SV=1	--	--	--	0.409196	0.0788446	normal	2.5296	0.000151367	up	6.18188	4.95719e-30	up
MD07G1272000.gene	Molecular Function: monooxygenase activity (GO:0004497);; Molecular Function: iron ion binding (GO:0005506);; Cellular Component: integral component of membrane (GO:0016021);; Molecular Function: oxidoreductase activity, acting on paired donors, with incorporation or reduction of molecular oxygen (GO:0016705);; Molecular Function: heme binding (GO:0020037);;	K07425|1.9e-189|nau:109241958|K07425 long-chain fatty acid omega-monooxygenase [EC:1.14.14.80] | (RefSeq) cytokinin hydroxylase-like	Fatty acid degradation (ko00071);; Arachidonic acid metabolism (ko00590)	Cytokinin hydroxylase OS=Arabidopsis thaliana OX=3702 GN=CYP735A2 PE=1 SV=1	-0.00673041	0.994503	normal	-2.36022	2.15475e-11	down	0.749748	0.0193657	normal	-1.59504	0.000323781	down
MD12G1024600.gene	Molecular Function: carbonate dehydratase activity (GO:0004089);; Molecular Function: zinc ion binding (GO:0008270);; Cellular Component: chloroplast stroma (GO:0009570);;	K01674|1.3e-151|mdm:103449532|K01674 carbonic anhydrase [EC:4.2.1.1] | (RefSeq) alpha carbonic anhydrase 1, chloroplastic	Nitrogen metabolism (ko00910)	Alpha carbonic anhydrase 1, chloroplastic OS=Arabidopsis thaliana OX=3702 GN=ACA1 PE=1 SV=2	-1.01547	0.0514012	normal	0.940289	0.129966	normal	-0.8424	0.166258	normal	1.12255	0.0383152	up
MD04G1163300.gene	--	K14494|2.9e-09|thj:104822321|K14494 DELLA protein | (RefSeq) DELLA protein RGL1-like	Plant hormone signal transduction (ko04075)	Protein NODULATION SIGNALING PATHWAY 2 OS=Medicago truncatula OX=3880 GN=NSP2 PE=1 SV=1	-0.778141	0.0525463	normal	0.668037	0.0175621	normal	0.0964497	0.863884	normal	1.54982	7.7176e-08	up
MD04G1018700.gene	Molecular Function: catalytic activity (GO:0003824);;	K01897|0.0e+00|mdm:103443401|K01897 long-chain acyl-CoA synthetase [EC:6.2.1.3] | (RefSeq) probable acyl-activating enzyme 16, chloroplastic	Fatty acid biosynthesis (ko00061);; Fatty acid degradation (ko00071);; Fatty acid metabolism (ko01212);; Peroxisome (ko04146)	Probable acyl-activating enzyme 16, chloroplastic OS=Arabidopsis thaliana OX=3702 GN=AAE16 PE=2 SV=1	-0.21963	0.39233	normal	0.400632	0.00425688	normal	0.733064	5.91142e-07	normal	1.36029	2.49038e-26	up
MD17G1016900.gene	Cellular Component: integral component of membrane (GO:0016021);;	K19476|9.6e-22|cic:CICLE_v10026997mg|K19476 vacuolar protein sorting-associated protein IST1 | (RefSeq) hypothetical protein	Endocytosis (ko04144)	Lysine histidine transporter 1 OS=Arabidopsis thaliana OX=3702 GN=LHT1 PE=1 SV=1	-1.48319	0.00166759	down	-0.365839	0.0756837	normal	2.10228	6.98665e-19	up	3.21965	4.1372e-33	up
MD14G1169000.gene	Molecular Function: monooxygenase activity (GO:0004497);; Molecular Function: iron ion binding (GO:0005506);; Cellular Component: integral component of membrane (GO:0016021);; Molecular Function: oxidoreductase activity, acting on paired donors, with incorporation or reduction of molecular oxygen (GO:0016705);; Molecular Function: heme binding (GO:0020037);;	K20617|2.4e-175|vvi:100253593|K20617 cytochrome P450 family 71 subfamily A | (RefSeq) cytochrome P450 71A25	--	Cytochrome P450 736A117 OS=Prunus mume OX=102107 GN=CYP736A117 PE=2 SV=1	--	--	--	-0.0383206	0.965757	normal	--	--	--	2.1641	0.00129876	up
MD17G1126800.gene	Molecular Function: UDP-glycosyltransferase activity (GO:0008194);; Cellular Component: intracellular membrane-bounded organelle (GO:0043231);; Molecular Function: quercetin 3-O-glucosyltransferase activity (GO:0080043);; Molecular Function: quercetin 7-O-glucosyltransferase activity (GO:0080044);;	K22706|4.7e-160|pper:18788923|K22706 (R)-mandelonitrile beta-glucosyltransferase [EC:2.4.1.354] | (RefSeq) 7-deoxyloganetin glucosyltransferase	Cyanoamino acid metabolism (ko00460)	7-deoxyloganetin glucosyltransferase OS=Catharanthus roseus OX=4058 GN=UGT85A23 PE=1 SV=1	--	--	--	-0.498287	0.27344	normal	2.87586	5.426e-09	up	8.01524	4.5274e-09	up
Malus_domestica_newGene_3998	--	--	--	--	0.291281	0.722116	normal	--	--	--	-0.235011	0.784637	normal	-1.4642	0.0060596	down
MD13G1161300.gene	Molecular Function: protein phosphatase inhibitor activity (GO:0004864);; Biological Process: defense response (GO:0006952);; Biological Process: response to biotic stimulus (GO:0009607);; Biological Process: abscisic acid-activated signaling pathway (GO:0009738);; Molecular Function: abscisic acid binding (GO:0010427);; Molecular Function: signaling receptor activity (GO:0038023);;	K05387|1.3e-13|peq:110030824|K05387 glutamate receptor, ionotropic, plant | (RefSeq) LOW QUALITY PROTEIN: glutamate receptor 2.3-like	--	Major strawberry allergen Fra a 1-3 OS=Fragaria ananassa OX=3747 GN=FRAA3 PE=1 SV=1	--	--	--	0.0575561	0.93416	normal	3.75211	3.6241e-09	up	3.16452	0.0181732	up
MD05G1014600.gene	Molecular Function: zinc ion binding (GO:0008270);; Molecular Function: oxidoreductase activity (GO:0016491);;	K18857|8.3e-176|mdm:103409569|K18857 alcohol dehydrogenase class-P [EC:1.1.1.1] | (RefSeq) alcohol dehydrogenase 1-like	Glycolysis / Gluconeogenesis (ko00010);; Fatty acid degradation (ko00071);; Tyrosine metabolism (ko00350);; alpha-Linolenic acid metabolism (ko00592)	Alcohol dehydrogenase class-P OS=Arabidopsis thaliana OX=3702 GN=ADH1 PE=1 SV=2	1.58616	4.35485e-98	up	2.5005	0	up	0.517849	7.97317e-07	normal	1.43926	9.2079e-176	up
MD08G1005500.gene	Molecular Function: serine-type endopeptidase activity (GO:0004252);; Molecular Function: serine-type exopeptidase activity (GO:0070008);;	K01322|0.0e+00|mdm:103440212|K01322 prolyl oligopeptidase [EC:3.4.21.26] | (RefSeq) prolyl endopeptidase isoform X1	--	--	-0.372971	1.76293e-13	normal	-1.78671	5.10267e-193	down	0.345438	6.55184e-11	normal	-1.06096	2.38752e-67	down
MD12G1177200.gene	--	K14494|4.8e-11|brp:103855161|K14494 DELLA protein | (RefSeq) LOW QUALITY PROTEIN: DELLA protein RGL2	Plant hormone signal transduction (ko04075)	Protein NODULATION SIGNALING PATHWAY 2 OS=Lotus japonicus OX=34305 GN=NSP2 PE=1 SV=1	--	--	--	0.419582	0.374033	normal	0.52104	0.379471	normal	1.15662	0.0119185	up
MD13G1208800.gene	Molecular Function: serine-type endopeptidase inhibitor activity (GO:0004867);; Biological Process: response to wounding (GO:0009611);;	K20769|4.2e-12|mesc:110611169|K20769 fatty acid omega-hydroxylase [EC:1.14.-.-] | (RefSeq) cytochrome P450 94A2-like	Cutin, suberine and wax biosynthesis (ko00073)	Protease inhibitor HPI OS=Hevea brasiliensis OX=3981 GN=PI1 PE=1 SV=2	-0.0590238	0.951102	normal	-0.0382203	0.939061	normal	1.00176	0.00284558	up	1.0322	0.000433341	up
MD10G1131900.gene	Molecular Function: hydrolase activity, acting on ester bonds (GO:0016788);;	K00679|6.9e-42|cic:CICLE_v10027727mg|K00679 phospholipid:diacylglycerol acyltransferase [EC:2.3.1.158] | (RefSeq) hypothetical protein	Glycerolipid metabolism (ko00561)	GDSL esterase/lipase At5g55050 OS=Arabidopsis thaliana OX=3702 GN=At5g55050 PE=2 SV=1	--	--	--	-0.384947	0.0107977	normal	4.02329	1.1317e-82	up	9.22444	2.06016e-17	up
MD06G1024500.gene	Biological Process: defense response (GO:0006952);; Molecular Function: ADP binding (GO:0043531);;	K13457|0.0e+00|mdm:103409441|K13457 disease resistance protein RPM1 | (RefSeq) disease resistance protein RPM1-like	Plant-pathogen interaction (ko04626)	Disease resistance protein RPM1 OS=Arabidopsis thaliana OX=3702 GN=RPM1 PE=1 SV=1	-0.418473	4.67471e-19	normal	0.837679	7.00459e-83	normal	-0.221884	1.23221e-05	normal	1.04159	3.43175e-137	up
MD13G1094200.gene	Molecular Function: polygalacturonase activity (GO:0004650);; Biological Process: carbohydrate metabolic process (GO:0005975);;	K01213|2.5e-171|nau:109243727|K01213 galacturan 1,4-alpha-galacturonidase [EC:3.2.1.67] | (RefSeq) probable polygalacturonase At1g80170	Pentose and glucuronate interconversions (ko00040)	Probable polygalacturonase At1g80170 OS=Arabidopsis thaliana OX=3702 GN=At1g80170 PE=1 SV=1	0.469264	0.200597	normal	-1.34073	0.000124634	down	0.400824	0.323863	normal	-1.40085	1.34278e-05	down
MD09G1045100.gene	Biological Process: signal transduction (GO:0007165);; Molecular Function: ADP binding (GO:0043531);;	K00695|6.8e-81|mtr:MTR_6g478030|K00695 sucrose synthase [EC:2.4.1.13] | (RefSeq) sucrose synthase	Starch and sucrose metabolism (ko00500)	Disease resistance protein Roq1 OS=Nicotiana benthamiana OX=4100 GN=ROQ1 PE=1 SV=1	--	--	--	-0.929649	0.00340384	normal	1.08608	0.00326156	up	3.00475	6.20064e-09	up
MD13G1217200.gene	--	--	--	Cell number regulator 7 OS=Zea mays OX=4577 GN=CNR7 PE=2 SV=1	--	--	--	-0.0243969	0.973115	normal	3.04571	0.0490429	up	8.41141	3.57139e-10	up
MD03G1197800.gene	Molecular Function: ATP binding (GO:0005524);; Cellular Component: plasma membrane (GO:0005886);; Molecular Function: hydrogen-exporting ATPase activity, phosphorylative mechanism (GO:0008553);; Cellular Component: integral component of membrane (GO:0016021);; Biological Process: hydrogen ion export across plasma membrane (GO:0120029);;	K01535|2.2e-266|pxb:103926622|K01535 H+-transporting ATPase [EC:7.1.2.1] | (RefSeq) ATPase 11, plasma membrane-type-like	Oxidative phosphorylation (ko00190)	ATPase 4, plasma membrane-type OS=Arabidopsis thaliana OX=3702 GN=AHA4 PE=2 SV=2	--	--	--	-0.486855	0.065737	normal	3.39972	4.10635e-23	up	5.63057	0.00258283	up
MD12G1264200.gene	Molecular Function: serine-type carboxypeptidase activity (GO:0004185);;	K16296|9.4e-305|mdm:103430520|K16296 serine carboxypeptidase-like clade I [EC:3.4.16.-] | (RefSeq) serine carboxypeptidase-like 20	--	Serine carboxypeptidase-like 20 OS=Arabidopsis thaliana OX=3702 GN=SCPL20 PE=2 SV=2	0.0265072	0.967396	normal	-0.511219	0.00807238	normal	1.6779	3.4313e-26	up	1.14827	2.37324e-07	up
MD11G1016300.gene	Molecular Function: ubiquitin-protein transferase activity (GO:0004842);;	K10260|7.9e-12|ota:OT_ostta09g00430|K10260 F-box and WD-40 domain protein 7 | (RefSeq) WD40/YVTN repeat-like-containing domain	Ubiquitin mediated proteolysis (ko04120)	Putative E3 ubiquitin-protein ligase LIN OS=Medicago truncatula OX=3880 GN=LIN PE=2 SV=1	--	--	--	0.201408	0.755004	normal	1.4942	0.00187724	up	1.71056	0.000351987	up
MD10G1269600.gene	--	--	--	--	-0.741551	0.00954272	normal	0.284507	0.314617	normal	0.565294	0.0160414	normal	1.59851	3.17119e-12	up
MD02G1316300.gene	--	--	--	--	-0.226686	0.00294951	normal	0.492169	5.04812e-17	normal	0.427338	7.53539e-12	normal	1.15352	1.28685e-86	up
MD13G1048300.gene	Molecular Function: oxidoreductase activity (GO:0016491);;	--	--	Clavaminate synthase-like protein At3g21360 OS=Arabidopsis thaliana OX=3702 GN=At3g21360 PE=1 SV=1	--	--	--	-0.675128	0.000367075	normal	3.77131	4.06665e-55	up	8.4396	2.43528e-14	up
MD10G1026200.gene	Molecular Function: transcription factor activity, sequence-specific DNA binding (GO:0003700);;	--	--	--	0.289424	0.636679	normal	--	--	--	-0.88044	0.0665463	normal	-1.21208	0.00318931	down
MD03G1204900.gene	Molecular Function: monooxygenase activity (GO:0004497);; Molecular Function: iron ion binding (GO:0005506);; Molecular Function: oxidoreductase activity, acting on paired donors, with incorporation or reduction of molecular oxygen (GO:0016705);; Molecular Function: heme binding (GO:0020037);;	K20667|1.2e-50|dzi:111280756|K20667 beta-amyrin 28-monooxygenase [EC:1.14.14.126] | (RefSeq) beta-amyrin 28-oxidase-like	--	Taxadiene 5-alpha hydroxylase OS=Taxus cuspidata OX=99806 PE=1 SV=2	--	--	--	0.7939	0.100518	normal	--	--	--	8.18046	1.50642e-09	up
MD14G1235900.gene	Molecular Function: GTPase activity (GO:0003924);; Molecular Function: structural constituent of cytoskeleton (GO:0005200);; Molecular Function: GTP binding (GO:0005525);; Cellular Component: cytoplasm (GO:0005737);; Cellular Component: microtubule (GO:0005874);; Biological Process: microtubule-based process (GO:0007017);;	K07375|8.2e-268|mdm:103424612|K07375 tubulin beta | (RefSeq) tubulin beta chain-like	Phagosome (ko04145)	Tubulin beta-4 chain OS=Oryza sativa subsp. japonica OX=39947 GN=TUBB4 PE=2 SV=1	--	--	--	-0.32594	0.563566	normal	1.81592	0.000235951	up	7.93482	7.52178e-09	up
MD08G1206700.gene	Cellular Component: integral component of membrane (GO:0016021);; Biological Process: transmembrane transport (GO:0055085);;	--	--	Oligopeptide transporter 2 OS=Arabidopsis thaliana OX=3702 GN=OPT2 PE=2 SV=2	-2.28756	1.08502e-08	down	0.264788	0.207273	normal	1.58443	3.80069e-12	up	4.15238	8.31749e-63	up
MD06G1034800.gene	Biological Process: ubiquitin-dependent protein catabolic process (GO:0006511);; Biological Process: protein deubiquitination (GO:0016579);; Molecular Function: thiol-dependent ubiquitinyl hydrolase activity (GO:0036459);;	--	--	--	--	--	--	0.417407	0.45932	normal	3.61694	0.10555	normal	6.26996	2.80899e-07	up
MD16G1245200.gene	Molecular Function: protein binding (GO:0005515);;	--	--	Plant intracellular Ras-group-related LRR protein 6 OS=Arabidopsis thaliana OX=3702 GN=PIRL6 PE=2 SV=1	-0.577445	0.360886	normal	0.438741	0.476069	normal	3.6823e-05	0.999957	normal	1.02358	0.0302451	up
MD11G1222800.gene	Biological Process: reproduction (GO:0000003);; Biological Process: developmental process involved in reproduction (GO:0003006);; Molecular Function: protein binding (GO:0005515);; Biological Process: multicellular organism development (GO:0007275);; Biological Process: gamete generation (GO:0007276);; Biological Process: biological_process (GO:0008150);; Biological Process: pollen development (G…	K05350|6.0e-19|nnu:104604855|K05350 beta-glucosidase [EC:3.2.1.21] | (RefSeq) beta-glucosidase 46	Cyanoamino acid metabolism (ko00460);; Starch and sucrose metabolism (ko00500);; Phenylpropanoid biosynthesis (ko00940)	--	0.115354	0.922235	normal	1.26127	0.00106941	up	0.0128892	0.990893	normal	1.16528	0.00482106	up
MD07G1300800.gene	--	--	--	--	-0.584328	0.315538	normal	0.0404963	0.948943	normal	0.50018	0.267227	normal	1.13274	0.00370535	up
MD15G1317900.gene	Cellular Component: integral component of membrane (GO:0016021);;	--	--	--	-0.30875	0.584341	normal	0.575299	0.123444	normal	0.138604	0.825704	normal	1.02942	0.00104291	up
MD02G1301300.gene	--	--	--	--	-0.577057	0.0183071	normal	0.694533	0.000225038	normal	-0.0762309	0.844891	normal	1.20282	1.70751e-10	up
MD00G1200100.gene	Cellular Component: cytosol (GO:0005829);; Molecular Function: lipid binding (GO:0008289);; Cellular Component: membrane (GO:0016020);; Biological Process: ceramide transport (GO:0035627);; Biological Process: intermembrane lipid transfer (GO:0120009);; Molecular Function: ceramide 1-phosphate binding (GO:1902387);; Molecular Function: ceramide 1-phosphate transporter activity (GO:1902388);;	--	--	Glycolipid transfer protein 1 OS=Arabidopsis thaliana OX=3702 GN=GLTP1 PE=2 SV=1	-0.371958	0.314337	normal	0.503386	0.0323638	normal	0.344818	0.284557	normal	1.22666	3.04785e-09	up
MD15G1172300.gene	Molecular Function: catalytic activity (GO:0003824);;	K01115|0.0e+00|pxb:103958326|K01115 phospholipase D1/2 [EC:3.1.4.4] | (RefSeq) phospholipase D alpha 1-like	Glycerophospholipid metabolism (ko00564);; Ether lipid metabolism (ko00565);; Endocytosis (ko04144)	Phospholipase D alpha 1 OS=Carica papaya OX=3649 GN=PLD1 PE=1 SV=1	--	--	--	0.363925	0.554411	normal	--	--	--	1.14177	0.0280219	up
MD15G1116500.gene	Molecular Function: methyltransferase activity (GO:0008168);;	K22546|2.9e-53|ath:AT3G44860|K22546 juvenile hormone-III synthase [EC:2.1.1.325] | (RefSeq) FAMT; farnesoic acid carboxyl-O-methyltransferase	--	Loganic acid O-methyltransferase OS=Catharanthus roseus OX=4058 GN=LAMT PE=1 SV=1	--	--	--	0.189426	0.677018	normal	2.13648	8.39586e-09	up	9.13591	2.12739e-12	up
MD06G1166100.gene	Cellular Component: integral component of membrane (GO:0016021);;	--	--	C2 and GRAM domain-containing protein At5g50170 OS=Arabidopsis thaliana OX=3702 GN=At5g50170 PE=2 SV=1	-0.540407	0.205517	normal	0.504023	0.142958	normal	-0.0210055	0.974154	normal	1.03118	0.00170327	up
MD05G1239300.gene	Molecular Function: DNA binding (GO:0003677);; Cellular Component: nucleus (GO:0005634);; Biological Process: regulation of transcription, DNA-templated (GO:0006355);;	K00521|3.8e-40|cmos:111447866|K00521 ferric-chelate reductase [EC:1.16.1.7] | (RefSeq) ferric reduction oxidase 7, chloroplastic-like	--	NAC domain-containing protein 86 OS=Arabidopsis thaliana OX=3702 GN=NAC086 PE=2 SV=1	-0.673485	0.484731	normal	0.422457	0.461925	normal	0.206246	0.826564	normal	1.30559	0.0159802	up
MD05G1105800.gene	Molecular Function: hydrolase activity, hydrolyzing O-glycosyl compounds (GO:0004553);; Biological Process: carbohydrate metabolic process (GO:0005975);;	K01188|6.8e-234|pper:18775538|K01188 beta-glucosidase [EC:3.2.1.21] | (RefSeq) beta-glucosidase 12	Cyanoamino acid metabolism (ko00460);; Starch and sucrose metabolism (ko00500);; Phenylpropanoid biosynthesis (ko00940)	Beta-glucosidase 12 OS=Oryza sativa subsp. japonica OX=39947 GN=BGLU12 PE=1 SV=2	-0.768018	0.246496	normal	0.511675	0.00463746	normal	-0.194676	0.813404	normal	1.09371	7.95752e-09	up
MD13G1058100.gene	Molecular Function: monooxygenase activity (GO:0004497);; Molecular Function: iron ion binding (GO:0005506);; Cellular Component: integral component of membrane (GO:0016021);; Molecular Function: oxidoreductase activity, acting on paired donors, with incorporation or reduction of molecular oxygen (GO:0016705);; Molecular Function: heme binding (GO:0020037);;	K15639|3.8e-301|mdm:108175022|K15639 PHYB activation tagged suppressor 1 [EC:1.14.-.-] | (RefSeq) cytochrome P450 CYP749A22-like	Brassinosteroid biosynthesis (ko00905)	Cytochrome P450 CYP749A22 OS=Panax ginseng OX=4054 PE=2 SV=1	--	--	--	-0.199373	0.585684	normal	2.92206	3.33496e-18	up	4.68296	1.37876e-20	up
Malus_domestica_newGene_4823	--	--	--	--	-0.166432	0.884683	normal	0.395511	0.437696	normal	0.531985	0.397801	normal	1.09975	0.0097832	up
MD06G1148900.gene	--	K14494|4.7e-65|adu:107481054|K14494 DELLA protein | (RefSeq) DELLA protein GAI	Plant hormone signal transduction (ko04075)	GRAS family protein RAD1 OS=Medicago truncatula OX=3880 GN=RAD1 PE=1 SV=1	--	--	--	0.289044	0.633184	normal	1.12445	0.0434837	up	2.64569	8.5855e-06	up
MD09G1256700.gene	Cellular Component: cellular_component (GO:0005575);; Cellular Component: intracellular (GO:0005622);; Cellular Component: cell (GO:0005623);; Cellular Component: cytoplasm (GO:0005737);; Cellular Component: cytosol (GO:0005829);; Biological Process: organelle organization (GO:0006996);; Biological Process: biological_process (GO:0008150);; Biological Process: response to radiation (GO:0009314);;…	--	--	Protein PLASTID MOVEMENT IMPAIRED 15 OS=Arabidopsis thaliana OX=3702 GN=PMI15 PE=2 SV=3	--	--	--	-0.419856	0.465286	normal	1.25224	0.0393295	up	1.67618	0.00614309	up
MD10G1150400.gene	Molecular Function: RNA binding (GO:0003723);; Molecular Function: calcium ion binding (GO:0005509);;	K13448|4.6e-66|mdm:108174366|K13448 calcium-binding protein CML | (RefSeq) calmodulin-like protein 3	Plant-pathogen interaction (ko04626)	Calmodulin-like protein 3 OS=Arabidopsis thaliana OX=3702 GN=CML3 PE=2 SV=1	0.749173	0.202891	normal	-1.55011	0.000275687	down	0.979276	0.0342278	normal	-1.3124	0.00669007	down
MD14G1066000.gene	Molecular Function: serine-type peptidase activity (GO:0008236);;	K03797|2.5e-292|mdm:103454383|K03797 carboxyl-terminal processing protease [EC:3.4.21.102] | (RefSeq) carboxyl-terminal-processing peptidase 3, chloroplastic-like	--	Carboxyl-terminal-processing peptidase 3, chloroplastic OS=Arabidopsis thaliana OX=3702 GN=CTPA3 PE=3 SV=1	-0.710376	0.0842143	normal	0.239063	0.507179	normal	0.562909	0.0656839	normal	1.52021	1.46041e-07	up
MD02G1122700.gene	Cellular Component: integral component of plasma membrane (GO:0005887);; Molecular Function: ammonium transmembrane transporter activity (GO:0008519);;	K03320|6.3e-274|pxb:103936708|K03320 ammonium transporter, Amt family | (RefSeq) ammonium transporter 3 member 1-like	--	Ammonium transporter 2 member 3 OS=Medicago truncatula OX=3880 GN=AMT2-3 PE=2 SV=2	--	--	--	-0.547343	0.209124	normal	2.70121	2.78805e-13	up	8.56002	2.17456e-10	up
MD02G1294000.gene	--	--	--	--	--	--	--	0.758051	0.190988	normal	--	--	--	1.35063	0.0181427	up
MD12G1184000.gene	Biological Process: lipid metabolic process (GO:0006629);; Molecular Function: phosphatidylcholine 1-acylhydrolase activity (GO:0008970);;	--	--	Phospholipase A1 PLIP1, chloroplastic OS=Arabidopsis thaliana OX=3702 GN=PLIP1 PE=1 SV=1	--	--	--	0.655357	0.0858956	normal	0.569028	0.305373	normal	2.1075	1.00395e-10	up
MD05G1013400.gene	Molecular Function: zinc ion binding (GO:0008270);; Molecular Function: oxidoreductase activity (GO:0016491);;	K18857|2.8e-224|mdm:103409569|K18857 alcohol dehydrogenase class-P [EC:1.1.1.1] | (RefSeq) alcohol dehydrogenase 1-like	Glycolysis / Gluconeogenesis (ko00010);; Fatty acid degradation (ko00071);; Tyrosine metabolism (ko00350);; alpha-Linolenic acid metabolism (ko00592)	Alcohol dehydrogenase 1 OS=Zea mays OX=4577 GN=ADH1 PE=2 SV=1	1.35896	0	up	2.41266	0	up	0.359725	1.30013e-21	normal	1.42077	0	up
MD05G1141100.gene	Molecular Function: cysteine-type peptidase activity (GO:0008234);;	K16290|1.8e-206|mdm:103421060|K16290 xylem cysteine proteinase [EC:3.4.22.-] | (RefSeq) cysteine protease XCP1-like	--	Cysteine protease XCP1 OS=Arabidopsis thaliana OX=3702 GN=XCP1 PE=1 SV=1	0.755227	0.00223994	normal	-0.382782	0.000370911	normal	-0.0398207	0.876012	normal	-1.17074	6.1358e-29	down
MD00G1092700.gene	Molecular Function: sucrose alpha-glucosidase activity (GO:0004575);; Biological Process: sucrose catabolic process (GO:0005987);; Molecular Function: glycopeptide alpha-N-acetylgalactosaminidase activity (GO:0033926);;	K03884|1.6e-28|nau:109243048|K03884 NADH-ubiquinone oxidoreductase chain 6 [EC:7.1.1.2] | (RefSeq) uncharacterized protein LOC109243048	Oxidative phosphorylation (ko00190)	Probable alkaline/neutral invertase B OS=Arabidopsis thaliana OX=3702 GN=INVB PE=1 SV=1	--	--	--	-0.526285	0.135668	normal	4.43509	0.0937124	normal	8.81688	1.90497e-11	up
MD13G1165200.gene	--	--	--	--	0.55183	0.429874	normal	--	--	--	--	--	--	-1.23845	0.0264397	down
MD15G1344800.gene	Molecular Function: ubiquitin-protein transferase activity (GO:0004842);; Biological Process: negative regulation of organ growth (GO:0046621);;	K19045|3.3e-113|mdm:103401719|K19045 E3 ubiquitin-protein ligase BIG BROTHER and related proteins [EC:2.3.2.27] | (RefSeq) E3 ubiquitin ligase BIG BROTHER-related	--	E3 ubiquitin ligase BIG BROTHER-related OS=Arabidopsis thaliana OX=3702 GN=BBR PE=2 SV=1	-0.301066	0.000496227	normal	0.551275	1.37649e-22	normal	0.311546	3.46419e-05	normal	1.17153	1.20542e-85	up
MD15G1148900.gene	Molecular Function: protein serine/threonine kinase activity (GO:0004674);; Molecular Function: ATP binding (GO:0005524);; Cellular Component: integral component of membrane (GO:0016021);;	K13420|2.0e-64|mtr:MTR_2g016530|K13420 LRR receptor-like serine/threonine-protein kinase FLS2 [EC:2.7.11.1] | (RefSeq) LRR receptor-like kinase	MAPK signaling pathway - plant (ko04016);; Plant-pathogen interaction (ko04626)	Putative leucine-rich repeat receptor-like serine/threonine-protein kinase At2g24130 OS=Arabidopsis thaliana OX=3702 GN=At2g24130 PE=3 SV=1	-0.456632	0.124206	normal	0.517647	0.00354322	normal	0.0683632	0.850575	normal	1.05084	3.3387e-07	up
MD11G1308100.gene	Cellular Component: exocyst (GO:0000145);; Biological Process: vesicle docking involved in exocytosis (GO:0006904);;	--	--	--	-1.23915	2.08829e-05	down	0.576643	0.0186416	normal	-0.60282	0.0189329	normal	1.22038	1.47714e-05	up
MD10G1266600.gene	Cellular Component: Golgi membrane (GO:0000139);; Biological Process: retrograde vesicle-mediated transport, Golgi to ER (GO:0006890);; Biological Process: protein transport (GO:0015031);; Cellular Component: COPI vesicle coat (GO:0030126);;	K20472|2.0e-84|mdm:103446214|K20472 coatomer subunit zeta | (RefSeq) coatomer subunit zeta-2-like	--	Coatomer subunit zeta-2 OS=Oryza sativa subsp. japonica OX=39947 GN=COPZ2 PE=2 SV=1	0.385933	0.730656	normal	-0.83826	0.485007	normal	-0.504102	0.739165	normal	-1.72297	3.52295e-07	down
Malus_domestica_newGene_7472	--	--	--	--	-0.0956619	0.947774	normal	1.07828	0.0257839	up	0.0739434	0.972741	normal	1.25743	0.00398057	up
MD15G1311200.gene	Molecular Function: protein kinase activity (GO:0004672);; Molecular Function: ubiquitin-protein transferase activity (GO:0004842);; Molecular Function: ATP binding (GO:0005524);;	K17609|4.9e-37|eus:EUTSA_v10026931mg|K17609 nucleoredoxin [EC:1.8.1.8] | (RefSeq) hypothetical protein	--	Putative U-box domain-containing protein 50 OS=Arabidopsis thaliana OX=3702 GN=PUB50 PE=3 SV=1	-0.595036	0.143424	normal	0.0331587	0.939192	normal	0.645271	0.0254775	normal	1.28115	3.48826e-07	up
MD03G1093900.gene	Molecular Function: metal ion binding (GO:0046872);;	--	--	Metallothionein-like protein type 2 OS=Actinidia deliciosa OX=3627 GN=pKIWI504 PE=2 SV=1	-0.649973	1.20402e-20	normal	0.0479133	0.521394	normal	0.835234	4.44668e-46	normal	1.53996	1.95056e-193	up
MD07G1296400.gene	Cellular Component: integral component of membrane (GO:0016021);; Biological Process: transmembrane transport (GO:0055085);;	K15363|1.5e-52|bna:111210893|K15363 fanconi-associated nuclease 1 [EC:3.1.21.- 3.1.4.1] | (RefSeq) fanconi-associated nuclease 1 homolog	--	Metal-nicotianamine transporter YSL3 OS=Arabidopsis thaliana OX=3702 GN=YSL3 PE=2 SV=1	2.05072	2.94795e-59	up	0.788177	0.000921463	normal	-0.0825205	0.8663	normal	-1.33916	3.06769e-25	down
MD17G1200500.gene	Molecular Function: metal ion binding (GO:0046872);; Molecular Function: dioxygenase activity (GO:0051213);;	K23947|1.3e-30|dzi:111305661|K23947 2-oxoglutarate-dependent dioxygenase [EC:1.14.11.-] | (RefSeq) 2-oxoglutarate-dependent dioxygenase DAO-like isoform X1	Tryptophan metabolism (ko00380)	Probable 2-oxoglutarate-dependent dioxygenase AOP1.2 OS=Arabidopsis thaliana OX=3702 GN=AOP1.2 PE=2 SV=1	-1.06192	3.19581e-10	down	0.00181036	0.993805	normal	0.124595	0.489411	normal	1.19559	1.79228e-13	up
MD04G1219400.gene	Biological Process: regulation of transcription, DNA-templated (GO:0006355);;	--	--	Probable transcription factor At5g28040 OS=Arabidopsis thaliana OX=3702 GN=At5g28040 PE=1 SV=1	-0.973786	0.11898	normal	0.867314	0.0117817	normal	-0.2437	0.691639	normal	1.60454	0.00035298	up
MD15G1089400.gene	Molecular Function: 6-phosphofructokinase activity (GO:0003872);; Molecular Function: ATP binding (GO:0005524);; Cellular Component: cytoplasm (GO:0005737);; Biological Process: fructose 6-phosphate metabolic process (GO:0006002);; Molecular Function: metal ion binding (GO:0046872);;	K00850|6.8e-292|mdm:103400183|K00850 6-phosphofructokinase 1 [EC:2.7.1.11] | (RefSeq) ATP-dependent 6-phosphofructokinase 6-like	Glycolysis / Gluconeogenesis (ko00010);; Pentose phosphate pathway (ko00030);; Fructose and mannose metabolism (ko00051);; Galactose metabolism (ko00052);; Carbon metabolism (ko01200);; Biosynthesis of amino acids (ko01230);; RNA degradation (ko03018)	ATP-dependent 6-phosphofructokinase 3 OS=Arabidopsis thaliana OX=3702 GN=PFK3 PE=1 SV=1	0.850444	7.60344e-60	normal	1.54551	0	up	0.43686	2.29573e-15	normal	1.13945	4.05068e-181	up
MD06G1038700.gene	Molecular Function: peroxidase activity (GO:0004601);; Biological Process: response to oxidative stress (GO:0006979);; Molecular Function: heme binding (GO:0020037);; Biological Process: hydrogen peroxide catabolic process (GO:0042744);; Molecular Function: metal ion binding (GO:0046872);;	K05658|5.4e-89|cpep:111781709|K05658 ATP-binding cassette, subfamily B (MDR/TAP), member 1 [EC:7.6.2.2] | (RefSeq) uncharacterized protein LOC111781709	ABC transporters (ko02010)	S-norcoclaurine synthase 1 OS=Coptis japonica OX=3442 GN=NCS1 PE=1 SV=1	--	--	--	0.133617	0.868704	normal	--	--	--	2.25156	0.00113267	up
MD01G1055500.gene	--	--	--	Kiwellin-1 OS=Zea mays OX=4577 GN=KWL1 PE=1 SV=1	--	--	--	-0.346674	0.213486	normal	3.83724	2.92385e-10	up	9.87992	1.02235e-14	up
MD15G1184100.gene	Cellular Component: integral component of membrane (GO:0016021);;	K13606|3.8e-293|mdm:103400502|K13606 chlorophyll(ide) b reductase [EC:1.1.1.294] | (RefSeq) LOW QUALITY PROTEIN: probable chlorophyll(ide) b reductase NYC1, chloroplastic	Porphyrin and chlorophyll metabolism (ko00860)	Probable chlorophyll(ide) b reductase NYC1, chloroplastic OS=Oryza sativa subsp. japonica OX=39947 GN=NYC1 PE=1 SV=1	-0.53603	3.90126e-10	normal	0.384662	1.89878e-06	normal	0.355095	3.06068e-05	normal	1.28318	1.89703e-63	up
MD16G1226900.gene	Molecular Function: cysteine-type peptidase activity (GO:0008234);;	K16292|3.0e-153|jre:108997808|K16292 KDEL-tailed cysteine endopeptidase [EC:3.4.22.-] | (RefSeq) senescence-specific cysteine protease SAG39-like	--	Senescence-specific cysteine protease SAG39 OS=Oryza sativa subsp. indica OX=39946 GN=OsI_14861 PE=3 SV=1	-8.62801	1.67585e-10	down	0.819388	1.1424e-08	normal	2.40564	1.13717e-28	up	11.863	1.00041e-21	up
MD07G1077500.gene	Molecular Function: hydrolase activity, acting on ester bonds (GO:0016788);;	K01114|3.5e-310|mdm:103438873|K01114 phospholipase C [EC:3.1.4.3] | (RefSeq) non-specific phospholipase C3-like	Inositol phosphate metabolism (ko00562);; Glycerophospholipid metabolism (ko00564);; Ether lipid metabolism (ko00565)	Non-specific phospholipase C3 OS=Arabidopsis thaliana OX=3702 GN=NPC3 PE=2 SV=1	-0.179695	0.00454438	normal	0.513404	2.46043e-25	normal	0.374174	2.17326e-11	normal	1.07466	2.87901e-125	up
MD03G1046900.gene	Molecular Function: monooxygenase activity (GO:0004497);; Molecular Function: iron ion binding (GO:0005506);; Molecular Function: oxidoreductase activity, acting on paired donors, with incorporation or reduction of molecular oxygen (GO:0016705);; Molecular Function: heme binding (GO:0020037);;	K20666|4.5e-169|dzi:111309893|K20666 gibberellin 13-oxidase [EC:1.14.-.-] | (RefSeq) cytochrome P450 714B2-like	--	Cytochrome P450 714C2 OS=Oryza sativa subsp. japonica OX=39947 GN=CYP714C2 PE=2 SV=1	--	--	--	-0.370046	0.284275	normal	2.89584	1.07167e-15	up	5.76104	2.62003e-05	up
MD06G1218500.gene	--	--	--	LEAF RUST 10 DISEASE-RESISTANCE LOCUS RECEPTOR-LIKE PROTEIN KINASE-like 2.7 OS=Arabidopsis thaliana OX=3702 GN=LRK10L-2.7 PE=3 SV=3	0.758566	0.0955015	normal	-0.964682	0.0211496	normal	0.599805	0.206156	normal	-1.11595	0.00556995	down
MD15G1244700.gene	Cellular Component: cellular_component (GO:0005575);; Cellular Component: intracellular (GO:0005622);; Cellular Component: cell (GO:0005623);; Cellular Component: nucleus (GO:0005634);; Cellular Component: cytoplasm (GO:0005737);; Cellular Component: chloroplast (GO:0009507);; Cellular Component: plastid (GO:0009536);; Cellular Component: organelle (GO:0043226);; Cellular Component: membrane-boun…	K03686|1.9e-09|lja:Lj0g3v0267619.3|K03686 molecular chaperone DnaJ | (RefSeq) Lj0g3v0267619.3; -	--	Chaperone protein dnaJ 11, chloroplastic OS=Arabidopsis thaliana OX=3702 GN=ATJ11 PE=1 SV=2	-1.078	0.000286679	down	0.445199	0.11724	normal	-0.46479	0.101893	normal	1.06542	0.000323728	up
MD04G1125300.gene	Cellular Component: integral component of membrane (GO:0016021);;	--	--	--	--	--	--	-0.105677	0.89104	normal	0.921437	0.177648	normal	1.27889	0.0412958	up
MD03G1197700.gene	Molecular Function: ATP binding (GO:0005524);; Cellular Component: plasma membrane (GO:0005886);; Molecular Function: hydrogen-exporting ATPase activity, phosphorylative mechanism (GO:0008553);; Cellular Component: integral component of membrane (GO:0016021);; Biological Process: hydrogen ion export across plasma membrane (GO:0120029);;	K01535|1.7e-233|mdm:103427520|K01535 H+-transporting ATPase [EC:7.1.2.1] | (RefSeq) ATPase 11, plasma membrane-type-like	Oxidative phosphorylation (ko00190)	ATPase 11, plasma membrane-type OS=Arabidopsis thaliana OX=3702 GN=AHA11 PE=1 SV=1	--	--	--	-0.657811	0.0795321	normal	2.25728	1.47942e-08	up	8.40658	3.14413e-10	up
MD13G1038700.gene	Cellular Component: integral component of membrane (GO:0016021);;	K09775|2.1e-12|dzi:111283728|K09775 uncharacterized protein | (RefSeq) uncharacterized protein LOC111283728 isoform X1	--	Glycosyltransferase BC10 OS=Oryza sativa subsp. japonica OX=39947 GN=BC10 PE=1 SV=1	-0.503095	0.291944	normal	-0.147015	0.725763	normal	0.721132	0.0135117	normal	1.08509	0.000482754	up
MD01G1071700.gene	Molecular Function: hydrolase activity, hydrolyzing O-glycosyl compounds (GO:0004553);; Biological Process: carbohydrate metabolic process (GO:0005975);;	K01183|3.2e-175|mdm:103409997|K01183 chitinase [EC:3.2.1.14] | (RefSeq) hevamine-A-like	Amino sugar and nucleotide sugar metabolism (ko00520)	Hevamine-A OS=Hevea brasiliensis OX=3981 PE=1 SV=2	--	--	--	0.832055	0.00358616	normal	1.78284	5.89698e-05	up	5.04991	2.03075e-06	up
MD06G1223700.gene	Molecular Function: methyltransferase activity (GO:0008168);; Biological Process: methylation (GO:0032259);;	K22546|2.0e-62|ath:AT3G44860|K22546 juvenile hormone-III synthase [EC:2.1.1.325] | (RefSeq) FAMT; farnesoic acid carboxyl-O-methyltransferase	--	Loganic acid O-methyltransferase OS=Catharanthus roseus OX=4058 GN=LAMT PE=1 SV=1	-0.689921	0.25454	normal	0.215007	0.684621	normal	0.397549	0.446551	normal	1.31136	0.00121876	up
MD07G1165800.gene	Molecular Function: copper ion binding (GO:0005507);; Molecular Function: oxidoreductase activity (GO:0016491);;	K19791|2.8e-275|pavi:110765527|K19791 iron transport multicopper oxidase | (RefSeq) monocopper oxidase-like protein SKU5	--	Monocopper oxidase-like protein SKU5 OS=Arabidopsis thaliana OX=3702 GN=SKU5 PE=1 SV=1	--	--	--	0.0114124	0.988826	normal	4.62631	0.027211	up	8.72053	9.25539e-11	up
MD05G1274700.gene	Cellular Component: integral component of membrane (GO:0016021);; Molecular Function: transmembrane transporter activity (GO:0022857);;	K03294|4.3e-303|mdm:103435610|K03294 basic amino acid/polyamine antiporter, APA family | (RefSeq) cationic amino acid transporter 1-like	--	Cationic amino acid transporter 1 OS=Arabidopsis thaliana OX=3702 GN=CAT1 PE=1 SV=1	-0.504619	0.00272069	normal	0.196564	0.118883	normal	0.716639	4.82532e-09	normal	1.4255	5.40498e-36	up
Malus_domestica_newGene_3299	--	--	--	--	2.01991	1.66459e-26	up	0.590368	0.0469469	normal	0.0751478	0.89988	normal	-1.34561	4.85341e-14	down
MD04G1072600.gene	Molecular Function: serine-type endopeptidase activity (GO:0004252);;	K15333|2.6e-17|nsy:104224633|K15333 tRNA guanosine-2'-O-methyltransferase [EC:2.1.1.34] | (RefSeq) uncharacterized protein LOC104224633	--	Subtilisin-like protease 4 OS=Lotus japonicus OX=34305 GN=SBTM4 PE=2 SV=1	--	--	--	-0.43753	0.286717	normal	3.11421	0.0202131	up	8.44649	2.74405e-10	up
MD07G1241100.gene	Molecular Function: nucleotide binding (GO:0000166);; Biological Process: cellular amino acid metabolic process (GO:0006520);; Molecular Function: oxidoreductase activity, acting on the CH-NH2 group of donors, NAD or NADP as acceptor (GO:0016639);;	K00261|2.9e-235|pxb:103953694|K00261 glutamate dehydrogenase (NAD(P)+) [EC:1.4.1.3] | (RefSeq) glutamate dehydrogenase 2-like	Arginine biosynthesis (ko00220);; Alanine, aspartate and glutamate metabolism (ko00250);; Nitrogen metabolism (ko00910);; Carbon metabolism (ko01200)	Glutamate dehydrogenase 2 OS=Arabidopsis thaliana OX=3702 GN=GDH2 PE=1 SV=1	--	--	--	2.07155	0.000186576	up	--	--	--	1.23504	0.0289052	up
MD13G1172700.gene	--	--	--	--	-0.52115	0.00362875	normal	0.642306	7.63998e-07	normal	0.144477	0.528328	normal	1.31589	2.97185e-22	up
MD02G1033500.gene	Molecular Function: ATP binding (GO:0005524);;	K08900|7.5e-272|mdm:103452216|K08900 mitochondrial chaperone BCS1 | (RefSeq) AAA-ATPase At3g28510-like	--	AAA-ATPase ASD, mitochondrial OS=Arabidopsis thaliana OX=3702 GN=AATP1 PE=1 SV=1	0.871497	2.81565e-06	normal	-1.22971	1.35824e-11	down	1.03396	3.18429e-09	up	-1.05992	2.67478e-08	down
MD04G1019400.gene	Molecular Function: UDP-glycosyltransferase activity (GO:0008194);;	K13692|2.4e-132|csat:104723603|K13692 UDP-glucose:(indol-3-yl)acetate beta-D-glucosyltransferase [EC:2.4.1.121] | (RefSeq) UDP-glycosyltransferase 75D1-like	--	UDP-glycosyltransferase 75C1 OS=Solanum lycopersicum OX=4081 GN=UGT75C1 PE=1 SV=1	-0.443145	0.294801	normal	1.03306	3.34953e-06	up	-0.428542	0.223103	normal	1.05633	2.37913e-05	up
MD04G1184500.gene	Cellular Component: integral component of membrane (GO:0016021);; Molecular Function: transmembrane transporter activity (GO:0022857);;	K14638|2.4e-310|mdm:103427717|K14638 solute carrier family 15 (peptide/histidine transporter), member 3/4 | (RefSeq) protein NRT1/ PTR FAMILY 4.5-like	--	Protein NRT1/ PTR FAMILY 4.5 OS=Arabidopsis thaliana OX=3702 GN=NPF4.5 PE=2 SV=1	--	--	--	-0.393875	0.0559867	normal	3.77254	1.91321e-07	up	10.1584	1.03733e-15	up
MD12G1188800.gene	Molecular Function: calcium ion binding (GO:0005509);; Cellular Component: integral component of membrane (GO:0016021);;	K01859|3.0e-292|sita:101771169|K01859 chalcone isomerase [EC:5.5.1.6] | (RefSeq) vacuolar-sorting receptor 1	Flavonoid biosynthesis (ko00941)	Vacuolar-sorting receptor 2 OS=Arabidopsis thaliana OX=3702 GN=VSR2 PE=2 SV=1	-1.36363	5.59266e-15	down	0.292961	0.000376441	normal	1.97578	4.89583e-94	up	3.64143	2.16841e-227	up
MD03G1224800.gene	Molecular Function: monooxygenase activity (GO:0004497);; Molecular Function: iron ion binding (GO:0005506);; Cellular Component: integral component of membrane (GO:0016021);; Molecular Function: oxidoreductase activity, acting on paired donors, with incorporation or reduction of molecular oxygen (GO:0016705);; Molecular Function: heme binding (GO:0020037);;	K07426|6.9e-72|csv:101207867|K07426 cytochrome P450 family 4 subfamily B polypeptide 1 [EC:1.14.14.1] | (RefSeq) cytochrome P450 CYP72A219	--	Cytochrome P450 CYP72A219 OS=Panax ginseng OX=4054 PE=2 SV=1	--	--	--	-0.113275	0.868716	normal	0.677666	0.188399	normal	2.2565	1.24225e-05	up
MD00G1056800.gene	Biological Process: cytoskeleton organization (GO:0007010);; Molecular Function: microtubule binding (GO:0008017);;	--	--	Microtubule-associated protein 70-5 OS=Arabidopsis thaliana OX=3702 GN=MAP70.5 PE=1 SV=1	0.590447	0.000720138	normal	-0.067977	0.881302	normal	-0.595969	0.00284885	normal	-1.24676	1.67587e-10	down
MD11G1277400.gene	Cellular Component: integral component of plasma membrane (GO:0005887);; Molecular Function: ammonium transmembrane transporter activity (GO:0008519);;	K03320|3.2e-278|mdm:103448922|K03320 ammonium transporter, Amt family | (RefSeq) ammonium transporter 3 member 3-like	--	Ammonium transporter 2 member 5 OS=Medicago truncatula OX=3880 GN=AMT2-5 PE=2 SV=1	-5.35997	5.2318e-09	down	-0.18026	0.441226	normal	2.78849	2.68185e-43	up	7.99615	4.50446e-25	up
MD03G1257100.gene	Molecular Function: calcium ion binding (GO:0005509);;	K02183|5.3e-22|mdm:103432280|K02183 calmodulin | (RefSeq) calmodulin-like protein 11	MAPK signaling pathway - plant (ko04016);; Phosphatidylinositol signaling system (ko04070);; Plant-pathogen interaction (ko04626)	Calmodulin-like protein 11 OS=Arabidopsis thaliana OX=3702 GN=CML11 PE=2 SV=1	--	--	--	0.146975	0.812908	normal	1.07154	0.0221015	up	1.29637	0.00145799	up
MD15G1349800.gene	Molecular Function: catalytic activity (GO:0003824);;	K01897|0.0e+00|mdm:103454088|K01897 long-chain acyl-CoA synthetase [EC:6.2.1.3] | (RefSeq) long chain acyl-CoA synthetase 9, chloroplastic-like isoform X1	Fatty acid biosynthesis (ko00061);; Fatty acid degradation (ko00071);; Fatty acid metabolism (ko01212);; Peroxisome (ko04146)	Long chain acyl-CoA synthetase 9, chloroplastic OS=Arabidopsis thaliana OX=3702 GN=LACS9 PE=1 SV=1	--	--	--	-0.59177	0.110328	normal	2.17587	3.69849e-07	up	8.54011	1.26834e-10	up
MD17G1044600.gene	Cellular Component: integral component of membrane (GO:0016021);; Molecular Function: transferase activity, transferring acyl groups (GO:0016746);;	K13508|3.8e-168|ppp:112283748|K13508 glycerol-3-phosphate acyltransferase [EC:2.3.1.15 2.3.1.198] | (RefSeq) glycerol-3-phosphate 2-O-acyltransferase 6-like	Glycerolipid metabolism (ko00561);; Glycerophospholipid metabolism (ko00564)	Glycerol-3-phosphate acyltransferase RAM2 OS=Petunia hybrida OX=4102 GN=RAM2 PE=2 SV=1	--	--	--	-0.491169	0.213486	normal	2.99638	5.82251e-12	up	8.46393	2.31318e-10	up
MD12G1006100.gene	Molecular Function: cysteine-type peptidase activity (GO:0008234);;	K16292|8.8e-65|gmx:100778521|K16292 KDEL-tailed cysteine endopeptidase [EC:3.4.22.-] | (RefSeq) senescence-specific cysteine protease SAG39	--	Ananain OS=Ananas comosus OX=4615 GN=AN1 PE=1 SV=2	0.821857	0.117527	normal	-0.340285	0.641871	normal	0.149988	0.869699	normal	-1.00469	0.0335146	down
MD12G1138100.gene	Cellular Component: nucleosome (GO:0000786);; Molecular Function: DNA binding (GO:0003677);; Cellular Component: nucleus (GO:0005634);; Molecular Function: protein heterodimerization activity (GO:0046982);;	K11252|3.7e-60|mdm:103450199|K11252 histone H2B | (RefSeq) histone H2B.9-like	--	Histone H2B OS=Gossypium hirsutum OX=3635 GN=HIS2B PE=2 SV=3	-0.640565	0.26518	normal	0.579558	0.107959	normal	0.148215	0.826127	normal	1.37793	7.06904e-05	up
MD10G1271800.gene	Cellular Component: integral component of membrane (GO:0016021);; Molecular Function: transmembrane transporter activity (GO:0022857);;	K14638|1.4e-243|cmax:111496854|K14638 solute carrier family 15 (peptide/histidine transporter), member 3/4 | (RefSeq) protein NRT1/ PTR FAMILY 4.5-like	--	Protein NRT1/ PTR FAMILY 4.6 OS=Arabidopsis thaliana OX=3702 GN=NPF4.6 PE=1 SV=1	-1.04394	4.69717e-06	down	0.453531	0.0569618	normal	-0.383662	0.141014	normal	1.12129	3.60028e-07	up
Malus_domestica_newGene_3985	--	--	--	--	1.24839	0.658671	normal	--	--	--	--	--	--	-1.35836	0.0155854	down
MD03G1211200.gene	Molecular Function: ATP binding (GO:0005524);; Cellular Component: integral component of membrane (GO:0016021);; Molecular Function: ATPase activity (GO:0016887);; Molecular Function: ATPase activity, coupled to transmembrane movement of substances (GO:0042626);;	K05658|0.0e+00|mdm:103427303|K05658 ATP-binding cassette, subfamily B (MDR/TAP), member 1 [EC:7.6.2.2] | (RefSeq) putative multidrug resistance protein	ABC transporters (ko02010)	ABC transporter B family member 15 OS=Arabidopsis thaliana OX=3702 GN=ABCB15 PE=3 SV=1	-2.03732	3.72686e-10	down	0.131567	0.663124	normal	0.786289	0.000423853	normal	2.96464	3.79114e-30	up
MD05G1192300.gene	Cellular Component: exocyst (GO:0000145);; Biological Process: exocytosis (GO:0006887);;	K19986|0.0e+00|mdm:103435738|K19986 exocyst complex component 8 | (RefSeq) exocyst complex component EXO84B-like	--	Exocyst complex component EXO84C OS=Arabidopsis thaliana OX=3702 GN=EXO84C PE=2 SV=1	-0.842485	0.138691	normal	-0.519594	0.141599	normal	1.11605	0.00198499	up	1.44598	6.06723e-05	up
MD10G1266100.gene	Molecular Function: purine nucleoside transmembrane transporter activity (GO:0015211);; Cellular Component: integral component of membrane (GO:0016021);;	K07893|6.1e-25|ini:109192111|K07893 Ras-related protein Rab-6A | (RefSeq) ras-related protein RABH1b-like	--	Purine permease 21 OS=Arabidopsis thaliana OX=3702 GN=PUP21 PE=2 SV=2	-0.596358	0.249031	normal	0.618543	0.10007	normal	-0.181082	0.7781	normal	1.0415	0.00338241	up
MD06G1010300.gene	--	--	--	--	0.442021	5.92389e-08	normal	1.80855	5.40829e-233	up	-0.097457	0.394763	normal	1.27576	1.05478e-93	up
MD04G1058300.gene	Molecular Function: ATP binding (GO:0005524);; Cellular Component: plasma membrane (GO:0005886);; Molecular Function: hydrogen-exporting ATPase activity, phosphorylative mechanism (GO:0008553);; Cellular Component: integral component of membrane (GO:0016021);; Biological Process: hydrogen ion export across plasma membrane (GO:0120029);;	K01535|0.0e+00|mdm:103427520|K01535 H+-transporting ATPase [EC:7.1.2.1] | (RefSeq) ATPase 11, plasma membrane-type-like	Oxidative phosphorylation (ko00190)	ATPase 11, plasma membrane-type OS=Arabidopsis thaliana OX=3702 GN=AHA11 PE=1 SV=1	--	--	--	-0.728712	0.000221902	normal	2.80139	1.59218e-06	up	4.64027	8.26267e-05	up
MD10G1220400.gene	Molecular Function: ATP binding (GO:0005524);; Cellular Component: integral component of membrane (GO:0016021);; Molecular Function: ATPase activity (GO:0016887);; Molecular Function: ATPase activity, coupled to transmembrane movement of substances (GO:0042626);;	K05677|9.0e-44|bpg:Bathy18g00020|K05677 ATP-binding cassette, subfamily D (ALD), member 3 | (RefSeq) ATP-binding cassette superfamily	ABC transporters (ko02010);; Peroxisome (ko04146)	ABC transporter D family member 2, chloroplastic OS=Arabidopsis thaliana OX=3702 GN=ABCC2 PE=1 SV=1	--	--	--	0.0944638	0.84129	normal	1.33766	0.000109995	up	3.47123	0.0203834	up
MD13G1142800.gene	Biological Process: response to acid chemical (GO:0001101);; Molecular Function: molecular_function (GO:0003674);; Molecular Function: catalytic activity (GO:0003824);; Molecular Function: thiol-dependent ubiquitin-specific protease activity (GO:0004843);; Molecular Function: protein binding (GO:0005515);; Cellular Component: cellular_component (GO:0005575);; Cellular Component: intracellular (GO…	K11838|5.2e-19|psom:113294119|K11838 ubiquitin carboxyl-terminal hydrolase 7 [EC:3.4.19.12] | (RefSeq) ubiquitin carboxyl-terminal hydrolase 12-like	--	TNF receptor-associated factor homolog 1b OS=Arabidopsis thaliana OX=3702 GN=TRAF1B PE=1 SV=1	0.157145	0.853722	normal	-0.743636	0.213016	normal	-0.293051	0.682241	normal	-1.1855	0.00890188	down
MD00G1162100.gene	Biological Process: amino acid transport (GO:0006865);; Cellular Component: integral component of membrane (GO:0016021);; Molecular Function: transmembrane transporter activity (GO:0022857);;	K19564|2.1e-13|qsu:111984493|K19564 choline transport protein | (RefSeq) choline transport protein-like	--	Amino-acid permease BAT1 OS=Arabidopsis thaliana OX=3702 GN=BAT1 PE=2 SV=2	-0.497244	0.507748	normal	-0.0224426	0.976377	normal	0.585619	0.255227	normal	1.06799	0.0216713	up
Malus_domestica_newGene_3989	--	--	--	--	0.229887	0.670281	normal	-0.860751	0.042419	normal	0.031175	0.964414	normal	-1.05223	0.006166	down
MD04G1134100.gene	Molecular Function: ATP binding (GO:0005524);;	K09753|1.2e-06|dosa:Os09t0262000-00|K09753 cinnamoyl-CoA reductase [EC:1.2.1.44] | (RefSeq) Os09g0262000; Similar to Cinnamoyl CoA reductase.	Phenylpropanoid biosynthesis (ko00940)	Ribulose bisphosphate carboxylase/oxygenase activase 1, chloroplastic OS=Larrea tridentata OX=66636 GN=RCA1 PE=1 SV=1	0.656382	1.16565e-06	normal	2.72895	1.0245e-212	up	-0.294309	0.124525	normal	1.78668	8.59551e-110	up
MD02G1230000.gene	Molecular Function: DNA binding (GO:0003677);; Biological Process: DNA replication (GO:0006260);;	K10756|0.0e+00|mdm:103409781|K10756 replication factor C subunit 3/5 | (RefSeq) replication factor C subunit 3-like	DNA replication (ko03030);; Nucleotide excision repair (ko03420);; Mismatch repair (ko03430)	Replication factor C subunit 3 OS=Arabidopsis thaliana OX=3702 GN=RFC3 PE=2 SV=1	--	--	--	-0.160435	0.79617	normal	3.01539	2.09418e-09	up	8.38085	4.20429e-10	up
Malus_domestica_newGene_2755	--	K14455|2.90e-23|zju:107431266|K14455 aspartate aminotransferase, mitochondrial [EC:2.6.1.1] | (RefSeq) aspartate aminotransferase, mitochondrial-like	Arginine biosynthesis (ko00220);; Alanine, aspartate and glutamate metabolism (ko00250);; Cysteine and methionine metabolism (ko00270);; Arginine and proline metabolism (ko00330);; Tyrosine metabolism (ko00350);; Phenylalanine metabolism (ko00360);; Phenylalanine, tyrosine and tryptophan biosynthesis (ko00400);; Carbon fixation in photosynthetic organisms (ko00710);; Isoquinoline alkaloid biosynt…	--	--	--	--	-0.818274	0.0115361	normal	4.66793	1.23187e-19	up	8.49101	2.30875e-10	up
MD17G1053600.gene	Molecular Function: DNA binding (GO:0003677);; Molecular Function: transcription factor activity, sequence-specific DNA binding (GO:0003700);; Cellular Component: nucleus (GO:0005634);;	K09286|3.1e-224|mdm:103404618|K09286 EREBP-like factor | (RefSeq) ethylene-responsive transcription factor ERN1-like	--	Ethylene-responsive transcription factor ERN1 OS=Medicago truncatula OX=3880 GN=ERN1 PE=2 SV=1	--	--	--	0.0745354	0.936428	normal	--	--	--	2.36209	0.000669613	up
MD05G1229500.gene	--	K14494|3.7e-65|aly:9323089|K14494 DELLA protein | (RefSeq) DELLA protein RGL1	Plant hormone signal transduction (ko04075)	GRAS family protein RAD1 OS=Lotus japonicus OX=34305 GN=RAD1 PE=1 SV=1	--	--	--	0.616718	0.304361	normal	-0.284435	0.741529	normal	1.30486	0.0155407	up
MD14G1229100.gene	Molecular Function: cellulase activity (GO:0008810);; Cellular Component: integral component of membrane (GO:0016021);; Biological Process: cellulose catabolic process (GO:0030245);;	K01179|0.0e+00|mdm:103455601|K01179 endoglucanase [EC:3.2.1.4] | (RefSeq) endoglucanase 9-like	Starch and sucrose metabolism (ko00500)	Endoglucanase 25 OS=Arabidopsis thaliana OX=3702 GN=KOR PE=1 SV=1	--	--	--	-0.0105422	0.990174	normal	3.4555	2.92047e-06	up	4.56954	5.17644e-07	up
MD05G1013200.gene	Molecular Function: zinc ion binding (GO:0008270);; Molecular Function: oxidoreductase activity (GO:0016491);;	K18857|1.7e-221|mdm:103409572|K18857 alcohol dehydrogenase class-P [EC:1.1.1.1] | (RefSeq) alcohol dehydrogenase	Glycolysis / Gluconeogenesis (ko00010);; Fatty acid degradation (ko00071);; Tyrosine metabolism (ko00350);; alpha-Linolenic acid metabolism (ko00592)	Alcohol dehydrogenase OS=Malus domestica OX=3750 GN=ADH PE=2 SV=1	1.55545	3.80906e-126	up	3.17657	0	up	0.289287	0.00255591	normal	1.91746	0	up
MD04G1191000.gene	Molecular Function: catalytic activity (GO:0003824);;	K05605|6.4e-27|han:110892672|K05605 3-hydroxyisobutyryl-CoA hydrolase [EC:3.1.2.4] | (RefSeq) 3-hydroxyisobutyryl-CoA hydrolase 1-like	Valine, leucine and isoleucine degradation (ko00280);; beta-Alanine metabolism (ko00410);; Propanoate metabolism (ko00640);; Carbon metabolism (ko01200)	Chloroplast stem-loop binding protein of 41 kDa b, chloroplastic OS=Arabidopsis thaliana OX=3702 GN=CSP41B PE=1 SV=1	0.360036	0.576722	normal	-0.677165	0.190596	normal	-0.107768	0.891781	normal	-1.13766	0.00693846	down
MD16G1094500.gene	Biological Process: cell redox homeostasis (GO:0045454);;	K17609|2.4e-234|mdm:103416547|K17609 nucleoredoxin [EC:1.8.1.8] | (RefSeq) probable nucleoredoxin 1	--	Probable nucleoredoxin 1 OS=Arabidopsis thaliana OX=3702 GN=At1g60420 PE=1 SV=1	-0.364739	0.216105	normal	-0.0845974	0.628147	normal	1.53633	6.29086e-33	up	1.82663	5.69163e-35	up
MD05G1004100.gene	Molecular Function: catalytic activity (GO:0003824);; Biological Process: base-excision repair (GO:0006284);;	K10773|2.8e-13|han:110879781|K10773 endonuclease III [EC:4.2.99.18] | (RefSeq) putative DNA glycosylase At3g47830 isoform X1	Base excision repair (ko03410)	DNA glycosylase/AP lyase ROS1 OS=Arabidopsis thaliana OX=3702 GN=ROS1 PE=1 SV=2	-2.69809	2.01967e-22	down	2.11737	3.55441e-10	up	-2.35221	4.91625e-15	down	2.47129	3.09083e-15	up
MD01G1056000.gene	--	--	--	Kiwellin-1 OS=Zea mays OX=4577 GN=KWL1 PE=1 SV=1	--	--	--	0.698637	0.0588774	normal	2.28539	7.35808e-05	up	7.07074	1.15538e-09	up
MD16G1084100.gene	Cellular Component: cell wall (GO:0005618);; Molecular Function: manganese ion binding (GO:0030145);; Molecular Function: nutrient reservoir activity (GO:0045735);; Cellular Component: apoplast (GO:0048046);;	--	--	Germin-like protein subfamily 1 member 1 OS=Arabidopsis thaliana OX=3702 GN=GLP7 PE=2 SV=2	0.64539	0.00685677	normal	-0.649553	0.0569888	normal	-0.116519	0.804656	normal	-1.40388	1.17441e-08	down
MD10G1280600.gene	--	--	--	--	--	--	--	-0.38572	0.175593	normal	2.93665	2.77308e-17	up	6.59154	7.36547e-16	up
MD17G1107400.gene	Biological Process: lipid metabolic process (GO:0006629);; Cellular Component: integral component of membrane (GO:0016021);;	K01052|1.3e-197|mdm:103405024|K01052 lysosomal acid lipase/cholesteryl ester hydrolase [EC:3.1.1.13] | (RefSeq) triacylglycerol lipase 2 isoform X1	Steroid biosynthesis (ko00100)	Triacylglycerol lipase 2 OS=Arabidopsis thaliana OX=3702 GN=LIP2 PE=2 SV=1	--	--	--	0.385687	0.305554	normal	1.92515	4.89199e-06	up	3.34201	2.46387e-15	up
MD01G1216200.gene	Molecular Function: trehalose-phosphatase activity (GO:0004805);; Biological Process: trehalose biosynthetic process (GO:0005992);;	K01087|3.7e-192|mdm:103445424|K01087 trehalose 6-phosphate phosphatase [EC:3.1.3.12] | (RefSeq) probable trehalose-phosphate phosphatase C	Starch and sucrose metabolism (ko00500)	Probable trehalose-phosphate phosphatase 4 OS=Oryza sativa subsp. japonica OX=39947 GN=TPP4 PE=2 SV=1	-0.555277	0.230594	normal	-0.127297	0.5757	normal	1.93706	4.19414e-21	up	2.37623	9.40435e-35	up
MD11G1255300.gene	Biological Process: cellular amino acid metabolic process (GO:0006520);; Molecular Function: transaminase activity (GO:0008483);; Biological Process: biosynthetic process (GO:0009058);; Molecular Function: pyridoxal phosphate binding (GO:0030170);;	K00815|5.5e-172|mdm:103448720|K00815 tyrosine aminotransferase [EC:2.6.1.5] | (RefSeq) probable aminotransferase TAT2	Ubiquinone and other terpenoid-quinone biosynthesis (ko00130);; Cysteine and methionine metabolism (ko00270);; Tyrosine metabolism (ko00350);; Phenylalanine metabolism (ko00360);; Phenylalanine, tyrosine and tryptophan biosynthesis (ko00400);; Isoquinoline alkaloid biosynthesis (ko00950);; Tropane, piperidine and pyridine alkaloid biosynthesis (ko00960)	Probable aminotransferase TAT2 OS=Arabidopsis thaliana OX=3702 GN=At5g53970 PE=2 SV=1	-0.665758	1.76107e-22	normal	0.683453	2.07191e-32	normal	-0.250602	0.000115411	normal	1.10596	2.5061e-65	up
MD16G1080900.gene	Molecular Function: protein kinase activity (GO:0004672);; Molecular Function: ATP binding (GO:0005524);; Cellular Component: integral component of membrane (GO:0016021);;	K23544|1.4e-50|brp:103842861|K23544 serine incorporator 1/3 | (RefSeq) serine incorporator 3	--	LEAF RUST 10 DISEASE-RESISTANCE LOCUS RECEPTOR-LIKE PROTEIN KINASE-like 1.5 OS=Arabidopsis thaliana OX=3702 GN=LRK10L-1.5 PE=3 SV=1	0.493542	0.526368	normal	--	--	--	--	--	--	-1.18794	0.0429945	down
MD02G1200700.gene	Molecular Function: monooxygenase activity (GO:0004497);; Molecular Function: iron ion binding (GO:0005506);; Cellular Component: integral component of membrane (GO:0016021);; Molecular Function: oxidoreductase activity, acting on paired donors, with incorporation or reduction of molecular oxygen (GO:0016705);; Molecular Function: heme binding (GO:0020037);;	K20495|7.7e-113|ppp:112291140|K20495 long-chain fatty acid omega-monooxygenase [EC:1.14.14.80] | (RefSeq) cytochrome P450 704B1-like	Fatty acid degradation (ko00071);; Cutin, suberine and wax biosynthesis (ko00073)	Cytochrome P450 704C1 OS=Pinus taeda OX=3352 GN=CYP704C1 PE=2 SV=1	0.0534681	0.966385	normal	0.135124	0.830024	normal	0.959398	0.0372129	normal	1.04631	0.0196265	up
MD16G1244200.gene	Molecular Function: cysteine-type peptidase activity (GO:0008234);;	K16292|8.4e-156|jre:108997808|K16292 KDEL-tailed cysteine endopeptidase [EC:3.4.22.-] | (RefSeq) senescence-specific cysteine protease SAG39-like	--	Senescence-specific cysteine protease SAG39 OS=Oryza sativa subsp. indica OX=39946 GN=OsI_14861 PE=3 SV=1	-5.43337	2.42795e-21	down	0.83298	3.4691e-13	normal	2.02972	9.39496e-11	up	8.29427	2.68992e-67	up
MD10G1300400.gene	Molecular Function: protein binding (GO:0005515);;	--	--	F-box/kelch-repeat protein SKIP30 OS=Arabidopsis thaliana OX=3702 GN=SKIP30 PE=1 SV=2	--	--	--	-0.185873	0.790605	normal	3.14388	4.708e-08	up	8.07258	3.00129e-09	up
MD13G1051500.gene	--	K00993|2.2e-62|bna:106453259|K00993 ethanolaminephosphotransferase [EC:2.7.8.1] | (RefSeq) uncharacterized protein LOC106453259	Phosphonate and phosphinate metabolism (ko00440);; Glycerophospholipid metabolism (ko00564);; Ether lipid metabolism (ko00565)	--	--	--	--	0.789115	0.0340302	normal	2.307	0.000103677	up	4.97035	1.55996e-14	up
MD04G1090600.gene	Cellular Component: integral component of membrane (GO:0016021);;	K10532|2.3e-279|mdm:103450023|K10532 heparan-alpha-glucosaminide N-acetyltransferase [EC:2.3.1.78] | (RefSeq) heparan-alpha-glucosaminide N-acetyltransferase-like	Glycosaminoglycan degradation (ko00531)	--	--	--	--	0.580322	0.00204719	normal	2.19477	1.28882e-16	up	4.77141	8.6661e-47	up
MD14G1237900.gene	Molecular Function: ATP binding (GO:0005524);; Cellular Component: integral component of membrane (GO:0016021);; Molecular Function: ATPase activity (GO:0016887);;	K21396|5.7e-49|gsl:Gasu_36200|K21396 ATP-binding cassette, subfamily G (WHITE), eye pigment precursor transporter | (RefSeq) ABC transporter, ATP-binding protein	--	ABC transporter G family member STR OS=Petunia hybrida OX=4102 GN=STR PE=2 SV=1	--	--	--	-0.432504	0.249937	normal	2.15922	0.0155515	up	3.54676	1.23024e-12	up
MD02G1200600.gene	Molecular Function: iron ion binding (GO:0005506);; Cellular Component: integral component of membrane (GO:0016021);; Molecular Function: oxidoreductase activity, acting on paired donors, with incorporation or reduction of molecular oxygen (GO:0016705);; Molecular Function: heme binding (GO:0020037);;	K20495|9.0e-110|ppp:112291140|K20495 long-chain fatty acid omega-monooxygenase [EC:1.14.14.80] | (RefSeq) cytochrome P450 704B1-like	Fatty acid degradation (ko00071);; Cutin, suberine and wax biosynthesis (ko00073)	Cytochrome P450 704C1 OS=Pinus taeda OX=3352 GN=CYP704C1 PE=2 SV=1	--	--	--	0.52406	0.270734	normal	1.53798	0.00913977	up	2.35305	5.62327e-07	up
MD05G1209300.gene	Molecular Function: FMN binding (GO:0010181);; Molecular Function: oxidoreductase activity (GO:0016491);;	K11517|1.1e-204|mdm:103435655|K11517 (S)-2-hydroxy-acid oxidase [EC:1.1.3.15] | (RefSeq) peroxisomal (S)-2-hydroxy-acid oxidase isoform X1	Glyoxylate and dicarboxylate metabolism (ko00630);; Carbon metabolism (ko01200);; Peroxisome (ko04146)	Peroxisomal (S)-2-hydroxy-acid oxidase OS=Spinacia oleracea OX=3562 PE=1 SV=1	--	--	--	0.237219	0.778559	normal	--	--	--	1.3229	0.043789	up
MD09G1238800.gene	Molecular Function: cysteine-type peptidase activity (GO:0008234);;	K16292|2.0e-149|jre:108997808|K16292 KDEL-tailed cysteine endopeptidase [EC:3.4.22.-] | (RefSeq) senescence-specific cysteine protease SAG39-like	--	Senescence-specific cysteine protease SAG39 OS=Oryza sativa subsp. indica OX=39946 GN=OsI_14861 PE=3 SV=1	-8.76918	6.16342e-11	down	0.740026	1.07574e-07	normal	2.26327	1.34913e-24	up	11.7806	1.70135e-21	up
MD15G1050600.gene	Molecular Function: monooxygenase activity (GO:0004497);; Molecular Function: iron ion binding (GO:0005506);; Cellular Component: integral component of membrane (GO:0016021);; Molecular Function: oxidoreductase activity, acting on paired donors, with incorporation or reduction of molecular oxygen (GO:0016705);; Molecular Function: heme binding (GO:0020037);;	K07425|9.0e-157|ccaj:109816127|K07425 long-chain fatty acid omega-monooxygenase [EC:1.14.14.80] | (RefSeq) cytochrome P450 CYP72A219-like isoform X1	Fatty acid degradation (ko00071);; Arachidonic acid metabolism (ko00590)	Cytochrome P450 CYP72A219 OS=Panax ginseng OX=4054 PE=2 SV=1	-1.78041	3.86368e-21	down	0.166751	0.459276	normal	0.21034	0.297672	normal	2.16476	2.94765e-30	up
MD11G1255200.gene	--	--	--	--	-0.763942	2.0457e-12	normal	0.814194	4.64517e-18	normal	-0.378484	0.000775245	normal	1.2071	1.69161e-35	up
MD05G1297800.gene	Molecular Function: protein binding (GO:0005515);;	K13420|5.3e-61|mdm:103435109|K13420 LRR receptor-like serine/threonine-protein kinase FLS2 [EC:2.7.11.1] | (RefSeq) probable LRR receptor-like serine/threonine-protein kinase At3g47570	MAPK signaling pathway - plant (ko04016);; Plant-pathogen interaction (ko04626)	LRR receptor-like serine/threonine-protein kinase GSO1 OS=Arabidopsis thaliana OX=3702 GN=GSO1 PE=1 SV=1	-0.135226	0.898437	normal	0.461277	0.272763	normal	0.800296	0.0809317	normal	1.40416	6.4358e-05	up
MD11G1109100.gene	Molecular Function: metal ion binding (GO:0046872);;	--	--	--	3.16928	4.06146e-196	up	1.64293	3.48415e-19	up	-0.876132	0.00015773	normal	-2.39731	2.87035e-131	down
MD17G1232200.gene	Molecular Function: cysteine-type peptidase activity (GO:0008234);;	K16292|2.0e-149|jre:108997808|K16292 KDEL-tailed cysteine endopeptidase [EC:3.4.22.-] | (RefSeq) senescence-specific cysteine protease SAG39-like	--	Senescence-specific cysteine protease SAG39 OS=Oryza sativa subsp. indica OX=39946 GN=OsI_14861 PE=3 SV=1	--	--	--	1.04839	0.00222333	up	1.93128	0.000242429	up	9.39689	3.21693e-13	up
MD05G1201300.gene	Molecular Function: molecular_function (GO:0003674);; Molecular Function: transcription factor activity, sequence-specific DNA binding (GO:0003700);; Cellular Component: cellular_component (GO:0005575);; Cellular Component: intracellular (GO:0005622);; Cellular Component: cell (GO:0005623);; Cellular Component: nucleus (GO:0005634);; Biological Process: regulation of transcription, DNA-templated …	--	--	Transcriptional regulator TAC1 OS=Arabidopsis thaliana OX=3702 GN=TAC1 PE=2 SV=1	-0.668725	0.16157	normal	0.0465197	0.933649	normal	0.412304	0.335131	normal	1.13614	0.00080297	up
MD07G1240700.gene	Molecular Function: superoxide dismutase activity (GO:0004784);; Molecular Function: metal ion binding (GO:0046872);;	K04564|2.9e-174|mdm:103420753|K04564 superoxide dismutase, Fe-Mn family [EC:1.15.1.1] | (RefSeq) superoxide dismutase [Fe], chloroplastic isoform X1	Peroxisome (ko04146)	Superoxide dismutase [Fe] 2, chloroplastic OS=Arabidopsis thaliana OX=3702 GN=FSD2 PE=1 SV=1	0.125701	0.724988	normal	-1.2635	1.22932e-08	down	0.157662	0.600571	normal	-1.22446	2.60406e-08	down
MD06G1228700.gene	Molecular Function: ATP binding (GO:0005524);; Cellular Component: integral component of membrane (GO:0016021);; Molecular Function: ATPase activity (GO:0016887);;	K21396|2.5e-49|gsl:Gasu_36200|K21396 ATP-binding cassette, subfamily G (WHITE), eye pigment precursor transporter | (RefSeq) ABC transporter, ATP-binding protein	--	ABC transporter G family member STR OS=Medicago truncatula OX=3880 GN=STR PE=1 SV=1	-0.600882	0.14927	normal	-0.160177	0.699306	normal	0.704565	0.0106861	normal	1.15281	0.000189988	up
MD07G1111100.gene	--	--	--	Kiwellin-1 OS=Zea mays OX=4577 GN=KWL1 PE=1 SV=1	--	--	--	1.43955	0.00102133	up	--	--	--	8.51377	1.89464e-10	up
MD16G1156800.gene	Biological Process: response to acid chemical (GO:0001101);; Molecular Function: molecular_function (GO:0003674);; Molecular Function: catalytic activity (GO:0003824);; Molecular Function: thiol-dependent ubiquitin-specific protease activity (GO:0004843);; Molecular Function: protein binding (GO:0005515);; Cellular Component: cellular_component (GO:0005575);; Cellular Component: intracellular (GO…	K11838|2.0e-18|han:110891094|K11838 ubiquitin carboxyl-terminal hydrolase 7 [EC:3.4.19.12] | (RefSeq) ubiquitin carboxyl-terminal hydrolase 12-like isoform X1	--	Ubiquitin carboxyl-terminal hydrolase 12 OS=Arabidopsis thaliana OX=3702 GN=UBP12 PE=1 SV=2	--	--	--	0.857772	0.0164029	normal	2.05797	5.92981e-06	up	3.16642	2.02767e-18	up
MD12G1154800.gene	--	--	--	--	-0.304508	0.164812	normal	0.584694	4.8725e-05	normal	0.104781	0.711859	normal	1.00136	1.58719e-13	up
MD15G1411900.gene	Molecular Function: secondary active sulfate transmembrane transporter activity (GO:0008271);; Cellular Component: integral component of membrane (GO:0016021);; Biological Process: metal ion transport (GO:0030001);; Molecular Function: metal ion binding (GO:0046872);;	K17470|0.0e+00|mdm:103425329|K17470 sulfate transporter 1, high-affinity | (RefSeq) sulfate transporter 1.2-like	--	Sulfate transporter 1.2 OS=Arabidopsis thaliana OX=3702 GN=SULTR1;2 PE=1 SV=1	-0.789163	0.0498022	normal	0.0741698	0.891837	normal	0.473256	0.140736	normal	1.3428	0.000131383	up
MD02G1049800.gene	Molecular Function: oxidoreductase activity, acting on the aldehyde or oxo group of donors, NAD or NADP as acceptor (GO:0016620);;	K12355|1.1e-292|mdm:103418162|K12355 coniferyl-aldehyde dehydrogenase [EC:1.2.1.68] | (RefSeq) aldehyde dehydrogenase family 2 member C4-like	Phenylpropanoid biosynthesis (ko00940)	Aldehyde dehydrogenase family 2 member C4 OS=Arabidopsis thaliana OX=3702 GN=ALDH2C4 PE=1 SV=2	-0.636068	0.053734	normal	-0.111267	0.761637	normal	0.747843	0.00247149	normal	1.27926	2.59567e-08	up
MD16G1147100.gene	Molecular Function: copper ion binding (GO:0005507);; Biological Process: lignin catabolic process (GO:0046274);; Cellular Component: apoplast (GO:0048046);; Molecular Function: hydroquinone:oxygen oxidoreductase activity (GO:0052716);;	K05909|0.0e+00|mdm:103403495|K05909 laccase [EC:1.10.3.2] | (RefSeq) laccase-7-like	--	Laccase-7 OS=Arabidopsis thaliana OX=3702 GN=LAC7 PE=2 SV=1	-0.971619	7.82119e-164	normal	0.313753	1.25445e-16	normal	-0.225243	5.97323e-08	normal	1.06754	2.4547e-240	up
MD14G1019800.gene	Cellular Component: integral component of membrane (GO:0016021);;	--	--	--	0.517821	0.112288	normal	-0.663442	0.0209075	normal	0.130813	0.784264	normal	-1.04333	5.6809e-05	down
MD15G1229300.gene	Molecular Function: ligand-gated ion channel activity (GO:0015276);; Cellular Component: integral component of membrane (GO:0016021);;	K05387|0.0e+00|mdm:103400984|K05387 glutamate receptor, ionotropic, plant | (RefSeq) glutamate receptor 3.6-like	--	Glutamate receptor 3.6 OS=Arabidopsis thaliana OX=3702 GN=GLR3.6 PE=2 SV=1	0.091047	0.908855	normal	0.332759	0.171766	normal	0.778102	0.0013133	normal	1.0283	0.000209834	up
MD04G1076200.gene	Molecular Function: catalytic activity (GO:0003824);; Biological Process: biosynthetic process (GO:0009058);; Cellular Component: integral component of membrane (GO:0016021);; Molecular Function: pyridoxal phosphate binding (GO:0030170);;	K14270|7.0e-290|mdm:103437187|K14270 aminotransferase | (RefSeq) probable aminotransferase ACS10	--	Probable aminotransferase ACS10 OS=Arabidopsis thaliana OX=3702 GN=ACS10 PE=1 SV=1	-0.406521	0.00075038	normal	0.598507	1.32004e-14	normal	0.15487	0.190359	normal	1.16791	2.74249e-35	up
MD16G1102400.gene	Cellular Component: integral component of membrane (GO:0016021);;	K14570|7.6e-19|olu:OSTLU_87987|K14570 RNA exonuclease 1 [EC:3.1.-.-] | (RefSeq) predicted protein	Ribosome biogenesis in eukaryotes (ko03008)	--	-0.389741	0.000343961	normal	0.377095	5.00727e-07	normal	0.238175	0.0119577	normal	1.01248	3.9114e-32	up
MD13G1172900.gene	Molecular Function: zinc ion binding (GO:0008270);;	K10144|1.6e-162|mdm:103452984|K10144 RING finger and CHY zinc finger domain-containing protein 1 [EC:2.3.2.27] | (RefSeq) E3 ubiquitin-protein ligase MIEL1-like	Ubiquitin mediated proteolysis (ko04120)	E3 ubiquitin-protein ligase MIEL1 OS=Arabidopsis thaliana OX=3702 GN=MIEL1 PE=1 SV=1	-0.209749	0.00805654	normal	0.615688	9.0092e-20	normal	0.192311	0.020118	normal	1.02509	6.12982e-60	up
MD10G1085800.gene	Molecular Function: monooxygenase activity (GO:0004497);; Molecular Function: iron ion binding (GO:0005506);; Molecular Function: oxidoreductase activity, acting on paired donors, with incorporation or reduction of molecular oxygen (GO:0016705);; Molecular Function: heme binding (GO:0020037);;	K01723|4.1e-281|mdm:103407335|K01723 hydroperoxide dehydratase [EC:4.2.1.92] | (RefSeq) allene oxide synthase 3-like	alpha-Linolenic acid metabolism (ko00592)	Allene oxide synthase 3 OS=Solanum lycopersicum OX=4081 GN=AOS3 PE=1 SV=1	-0.788497	5.29216e-58	normal	0.264512	2.09406e-09	normal	0.581763	4.53684e-37	normal	1.64213	0	up
MD14G1092500.gene	Molecular Function: peptidase activity (GO:0008233);;	K01369|6.4e-279|mdm:103454774|K01369 legumain [EC:3.4.22.34] | (RefSeq) vacuolar-processing enzyme-like	--	Vacuolar-processing enzyme OS=Phaseolus vulgaris OX=3885 PE=1 SV=1	-7.93974	1.14278e-08	down	-0.523518	0.0027734	normal	3.36101	1.49712e-64	up	10.7847	8.29033e-18	up
MD08G1134300.gene	--	--	--	Fasciclin-like arabinogalactan protein 14 OS=Arabidopsis thaliana OX=3702 GN=FLA14 PE=2 SV=1	-1.47885	0.00899085	down	-0.651172	0.13239	normal	1.06991	0.00298173	up	1.90416	0.00020801	up
MD07G1001300.gene	--	--	--	--	-0.129631	0.877302	normal	0.480534	0.121189	normal	0.59751	0.11788	normal	1.21698	2.42139e-05	up
MD05G1135400.gene	--	--	--	--	-0.496739	2.09239e-27	normal	-1.22313	3.26284e-131	down	-0.283915	1.35624e-11	normal	-1.00321	2.11063e-74	down
MD13G1015800.gene	Molecular Function: hydrolase activity (GO:0016787);; Biological Process: phosphatidylinositol dephosphorylation (GO:0046856);;	K01099|1.3e-118|gmx:100798039|K01099 inositol polyphosphate 5-phosphatase INPP5B/F [EC:3.1.3.36] | (RefSeq) type IV inositol polyphosphate 5-phosphatase 9 isoform X2	Inositol phosphate metabolism (ko00562);; Phosphatidylinositol signaling system (ko04070)	Type IV inositol polyphosphate 5-phosphatase 9 OS=Arabidopsis thaliana OX=3702 GN=IP5P9 PE=1 SV=1	-1.18203	1.19347e-07	down	0.389038	0.0960522	normal	-0.285661	0.309957	normal	1.29264	9.51856e-10	up
Malus_domestica_newGene_3300	--	--	--	--	1.80173	9.28976e-07	up	-0.218934	0.811777	normal	0.405229	0.316553	normal	-1.60888	0.000536511	down
MD00G1146900.gene	Cellular Component: plasma membrane (GO:0005886);; Cellular Component: integral component of membrane (GO:0016021);; Molecular Function: cellulose synthase (UDP-forming) activity (GO:0016760);; Biological Process: cellulose biosynthetic process (GO:0030244);; Molecular Function: metal ion binding (GO:0046872);; Biological Process: cell wall organization (GO:0071555);;	K10999|0.0e+00|mdm:114823154|K10999 cellulose synthase A [EC:2.4.1.12] | (RefSeq) probable cellulose synthase A catalytic subunit 5 [UDP-forming]	--	Probable cellulose synthase A catalytic subunit 5 [UDP-forming] OS=Oryza sativa subsp. indica OX=39946 GN=CESA5 PE=3 SV=1	--	--	--	-0.565658	0.171877	normal	1.81085	3.56099e-06	up	2.17322	3.65048e-06	up
MD11G1311000.gene	--	--	--	--	--	--	--	1.88955	1.55731e-05	up	--	--	--	1.65057	0.000147337	up
MD15G1006400.gene	Molecular Function: phospholipase D activity (GO:0004630);; Molecular Function: calcium ion binding (GO:0005509);; Cellular Component: membrane (GO:0016020);; Biological Process: lipid catabolic process (GO:0016042);; Biological Process: phosphatidylcholine metabolic process (GO:0046470);; Molecular Function: N-acylphosphatidylethanolamine-specific phospholipase D activity (GO:0070290);;	K01115|0.0e+00|mdm:103450340|K01115 phospholipase D1/2 [EC:3.1.4.4] | (RefSeq) phospholipase D delta-like	Glycerophospholipid metabolism (ko00564);; Ether lipid metabolism (ko00565);; Endocytosis (ko04144)	Phospholipase D delta OS=Arabidopsis thaliana OX=3702 GN=PLDDELTA PE=1 SV=2	-0.172305	0.70597	normal	0.241895	0.186143	normal	0.823864	1.05597e-05	normal	1.24658	5.73258e-13	up
MD11G1246300.gene	Cellular Component: integral component of membrane (GO:0016021);;	K10581|2.1e-164|egu:105047412|K10581 ubiquitin-conjugating enzyme E2 O [EC:2.3.2.24] | (RefSeq) uncharacterized protein LOC105047412	Ubiquitin mediated proteolysis (ko04120)	--	-0.267471	0.545787	normal	-0.0244628	0.947297	normal	0.970885	6.94334e-07	normal	1.22204	2.96596e-08	up
MD08G1056900.gene	Cellular Component: integral component of membrane (GO:0016021);;	K17086|8.0e-235|pxb:103949726|K17086 transmembrane 9 superfamily member 2/4 | (RefSeq) transmembrane 9 superfamily member 8-like	--	Transmembrane 9 superfamily member 8 OS=Arabidopsis thaliana OX=3702 GN=TMN8 PE=2 SV=1	-0.437997	0.467143	normal	0.183526	0.665745	normal	0.715536	0.0340823	normal	1.34458	2.94492e-05	up
MD09G1141500.gene	Molecular Function: UDP-glycosyltransferase activity (GO:0008194);;	K22950|4.9e-114|fve:101295404|K22950 acylphloroglucinol glucosyltransferase [EC:2.4.1.358] | (RefSeq) anthocyanidin 3-O-glucosyltransferase 2-like	--	UDP-glycosyltransferase 71A15 OS=Malus domestica OX=3750 GN=UGT71A15 PE=1 SV=1	-0.223586	0.581568	normal	0.709321	4.02637e-05	normal	0.241931	0.413238	normal	1.18193	3.48218e-10	up
MD14G1232900.gene	Molecular Function: methyltransferase activity (GO:0008168);;	K08241|1.1e-34|nnu:104603862|K08241 jasmonate O-methyltransferase [EC:2.1.1.141] | (RefSeq) jasmonate O-methyltransferase-like	alpha-Linolenic acid metabolism (ko00592)	Loganic acid O-methyltransferase OS=Catharanthus roseus OX=4058 GN=LAMT PE=1 SV=1	--	--	--	0.23327	0.480336	normal	1.79842	1.41359e-07	up	4.10404	2.82235e-30	up
MD09G1021900.gene	Molecular Function: hydrolase activity, acting on ester bonds (GO:0016788);;	K01206|1.6e-61|ath:AT1G67830|K01206 alpha-L-fucosidase [EC:3.2.1.51] | (RefSeq) FXG1; alpha-fucosidase 1	Other glycan degradation (ko00511)	GDSL esterase/lipase At5g14450 OS=Arabidopsis thaliana OX=3702 GN=At5g14450 PE=2 SV=1	0.630173	0.19001	normal	-0.68952	0.216871	normal	0.18696	0.782964	normal	-1.12576	0.0167846	down
MD16G1264800.gene	Molecular Function: protein serine/threonine kinase activity (GO:0004674);; Molecular Function: ATP binding (GO:0005524);;	K01180|1.7e-75|cmax:111487562|K01180 endo-1,3(4)-beta-glucanase [EC:3.2.1.6] | (RefSeq) uncharacterized protein LOC111487562	--	PTI1-like tyrosine-protein kinase At3g15890 OS=Arabidopsis thaliana OX=3702 GN=At3g15890 PE=2 SV=1	-0.668759	0.128911	normal	-0.0247084	0.957599	normal	0.816112	0.000879791	normal	1.46843	1.20768e-06	up
MD17G1175200.gene	Molecular Function: phospholipase D activity (GO:0004630);; Molecular Function: calcium ion binding (GO:0005509);; Cellular Component: membrane (GO:0016020);; Biological Process: lipid catabolic process (GO:0016042);; Biological Process: phosphatidylcholine metabolic process (GO:0046470);; Molecular Function: N-acylphosphatidylethanolamine-specific phospholipase D activity (GO:0070290);;	K01115|0.0e+00|mdm:103453554|K01115 phospholipase D1/2 [EC:3.1.4.4] | (RefSeq) phospholipase D alpha 4	Glycerophospholipid metabolism (ko00564);; Ether lipid metabolism (ko00565);; Endocytosis (ko04144)	Phospholipase D alpha 4 OS=Arabidopsis thaliana OX=3702 GN=PLDALPHA4 PE=2 SV=1	-0.238639	0.361591	normal	0.532002	0.000185577	normal	0.334132	0.0975748	normal	1.11251	3.25288e-17	up
MD06G1232200.gene	Molecular Function: potassium ion transmembrane transporter activity (GO:0015079);; Cellular Component: integral component of membrane (GO:0016021);;	K12236|0.0e+00|mdm:103438107|K12236 transcriptional repressor NF-X1 | (RefSeq) LOW QUALITY PROTEIN: NF-X1-type zinc finger protein NFXL1	--	Potassium transporter 2 OS=Arabidopsis thaliana OX=3702 GN=POT2 PE=1 SV=2	-0.78764	0.0345137	normal	0.7794	0.00301019	normal	0.444667	0.262409	normal	2.01818	1.19294e-17	up
MD05G1193600.gene	Cellular Component: cytoplasm (GO:0005737);; Cellular Component: integral component of membrane (GO:0016021);; Molecular Function: intermembrane lipid transfer activity (GO:0120013);;	--	--	Glycolipid transfer protein 1 OS=Arabidopsis thaliana OX=3702 GN=GLTP1 PE=2 SV=1	-0.431986	0.159357	normal	0.59834	0.0096429	normal	0.281054	0.416295	normal	1.31813	6.31205e-12	up
MD02G1005000.gene	Molecular Function: calcium ion binding (GO:0005509);;	K06268|2.7e-17|ats:109740273|K06268 serine/threonine-protein phosphatase 2B regulatory subunit | (RefSeq) uncharacterized protein LOC109740273	--	Protein FLOURY 1-like OS=Arabidopsis thaliana OX=3702 GN=At1g18265 PE=2 SV=1	0.336923	0.672581	normal	--	--	--	-0.344291	0.689651	normal	-1.90169	0.000431816	down
MD11G1302300.gene	--	--	--	--	--	--	--	1.63426	0.00494862	up	--	--	--	2.07043	2.21047e-05	up
MD09G1176700.gene	Biological Process: fatty acid biosynthetic process (GO:0006633);;	K03955|2.3e-07|dct:110114489|K03955 NADH dehydrogenase (ubiquinone) 1 alpha/beta subcomplex 1, acyl-carrier protein | (RefSeq) acyl carrier protein 2, mitochondrial	Oxidative phosphorylation (ko00190)	Acyl carrier protein 1, chloroplastic OS=Casuarina glauca OX=3522 GN=ACP1 PE=2 SV=1	--	--	--	-0.547926	0.197304	normal	3.25324	2.01575e-12	up	8.23687	1.11267e-09	up
MD07G1166800.gene	Molecular Function: molecular_function (GO:0003674);; Molecular Function: nucleic acid binding (GO:0003676);; Molecular Function: DNA binding (GO:0003677);; Molecular Function: transcription factor activity, sequence-specific DNA binding (GO:0003700);; Molecular Function: binding (GO:0005488);; Cellular Component: cellular_component (GO:0005575);; Cellular Component: intracellular (GO:0005622);; …	--	--	Zinc finger protein ZAT5 OS=Arabidopsis thaliana OX=3702 GN=ZAT5 PE=2 SV=1	-0.478666	0.00887111	normal	0.721933	3.20576e-10	normal	0.191554	0.36578	normal	1.39905	2.64957e-31	up
MD15G1290900.gene	Molecular Function: molecular_function (GO:0003674);; Molecular Function: catalytic activity (GO:0003824);; Biological Process: biological_process (GO:0008150);; Biological Process: response to radiation (GO:0009314);; Biological Process: response to light stimulus (GO:0009416);; Biological Process: response to abiotic stimulus (GO:0009628);; Biological Process: response to endogenous stimulus (G…	K14487|0.0e+00|mdm:103401469|K14487 auxin responsive GH3 gene family | (RefSeq) probable indole-3-acetic acid-amido synthetase GH3.1	Plant hormone signal transduction (ko04075)	Probable indole-3-acetic acid-amido synthetase GH3.1 OS=Arabidopsis thaliana OX=3702 GN=GH3.1 PE=2 SV=1	-1.85052	1.27169e-16	down	0.772505	2.34924e-14	normal	0.967332	1.29343e-15	normal	3.59929	6.16191e-33	up
MD02G1050500.gene	Molecular Function: oxidoreductase activity (GO:0016491);;	--	--	--	-0.934014	0.0137255	normal	0.306906	0.424837	normal	0.358177	0.309641	normal	1.60673	9.9234e-07	up
MD01G1184300.gene	Molecular Function: ATP binding (GO:0005524);; Cellular Component: integral component of membrane (GO:0016021);; Molecular Function: cation-transporting ATPase activity (GO:0019829);; Biological Process: metal ion transport (GO:0030001);; Molecular Function: metal ion binding (GO:0046872);;	K01534|0.0e+00|mdm:103439485|K01534 Zn2+/Cd2+-exporting ATPase [EC:7.2.2.12 7.2.2.21] | (RefSeq) putative inactive cadmium/zinc-transporting ATPase HMA3 isoform X1	--	Cadmium/zinc-transporting ATPase HMA2 OS=Arabidopsis thaliana OX=3702 GN=HMA2 PE=2 SV=1	-0.0401896	0.964425	normal	0.580693	0.0506172	normal	0.563219	0.163661	normal	1.19226	7.41864e-06	up
MD15G1087400.gene	Molecular Function: serine-type carboxypeptidase activity (GO:0004185);;	K16297|4.9e-290|mdm:103455997|K16297 serine carboxypeptidase-like clade II [EC:3.4.16.-] | (RefSeq) serine carboxypeptidase II-3-like	--	Serine carboxypeptidase 1 OS=Medicago truncatula OX=3880 GN=SCP1 PE=1 SV=3	--	--	--	-0.767185	4.18186e-08	normal	5.06554	5.82631e-81	up	7.22745	5.30081e-08	up
MD10G1067300.gene	Molecular Function: acid phosphatase activity (GO:0003993);; Molecular Function: metal ion binding (GO:0046872);;	K22390|7.2e-294|pxb:103962080|K22390 acid phosphatase type 7 | (RefSeq) purple acid phosphatase 2-like	--	Purple acid phosphatase 2 OS=Ipomoea batatas OX=4120 GN=PAP2 PE=1 SV=1	--	--	--	-0.245366	0.675272	normal	2.18583	3.31065e-05	up	8.08385	2.80877e-09	up
MD11G1165600.gene	Cellular Component: integral component of membrane (GO:0016021);;	K20890|2.2e-61|oeu:111370894|K20890 xylan alpha-glucuronosyltransferase [EC:2.4.1.-] | (RefSeq) UDP-glucuronate:xylan alpha-glucuronosyltransferase 1-like	--	--	0.804195	0.0514012	normal	-0.55811	0.288539	normal	0.1645	0.810685	normal	-1.18941	0.00294418	down
MD05G1301700.gene	--	--	--	--	--	--	--	-0.528942	0.14696	normal	2.7663	1.00613e-12	up	2.97612	5.48101e-10	up
MD03G1081900.gene	Molecular Function: UDP-glycosyltransferase activity (GO:0008194);;	K13493|2.0e-112|bna:106432180|K13493 cytokinin-N-glucosyltransferase [EC:2.4.1.-] | (RefSeq) UDP-glycosyltransferase 76C2	Zeatin biosynthesis (ko00908)	UDP-glucose iridoid glucosyltransferase OS=Catharanthus roseus OX=4058 GN=UGT76A2 PE=1 SV=1	-0.93479	0.000817995	normal	-0.0191447	0.966996	normal	0.331511	0.282217	normal	1.25438	4.53836e-07	up
MD14G1106700.gene	--	K19329|3.4e-110|ccaj:109800240|K19329 WW domain-containing oxidoreductase | (RefSeq) short-chain dehydrogenase TIC 32, chloroplastic isoform X1	--	Short-chain dehydrogenase TIC 32, chloroplastic OS=Pisum sativum OX=3888 GN=TIC32 PE=1 SV=1	--	--	--	0.0216273	0.981855	normal	0.532373	0.469704	normal	1.79819	0.000431168	up
MD04G1071200.gene	Molecular Function: serine-type endopeptidase activity (GO:0004252);;	K15333|2.5e-49|nsy:104224633|K15333 tRNA guanosine-2'-O-methyltransferase [EC:2.1.1.34] | (RefSeq) uncharacterized protein LOC104224633	--	Subtilisin-like protease 4 OS=Lotus japonicus OX=34305 GN=SBTM4 PE=2 SV=1	--	--	--	0.0346755	0.968252	normal	--	--	--	2.75868	6.83666e-07	up
MD08G1087600.gene	--	--	--	Uncharacterized protein At2g23090 OS=Arabidopsis thaliana OX=3702 GN=At2g23090 PE=1 SV=1	0.827951	0.165251	normal	--	--	--	0.551102	0.459817	normal	-1.83747	0.000117216	down
MD15G1259300.gene	Molecular Function: copper ion binding (GO:0005507);; Cellular Component: integral component of membrane (GO:0016021);; Biological Process: lignin catabolic process (GO:0046274);; Cellular Component: apoplast (GO:0048046);; Molecular Function: hydroquinone:oxygen oxidoreductase activity (GO:0052716);;	K05909|0.0e+00|mdm:103401150|K05909 laccase [EC:1.10.3.2] | (RefSeq) laccase-11-like	--	Laccase-11 OS=Arabidopsis thaliana OX=3702 GN=LAC11 PE=2 SV=1	0.72758	0.0162913	normal	-0.158682	0.823151	normal	-0.18095	0.760594	normal	-1.05943	0.00211176	down
MD05G1201900.gene	Molecular Function: oxidoreductase activity (GO:0016491);; Molecular Function: metal ion binding (GO:0046872);;	K24028|1.3e-103|qsu:112007363|K24028 salicylic acid 3-hydroxylase [EC:1.14.11.-] | (RefSeq) hyoscyamine 6-dioxygenase-like	--	Flavanone 3-dioxygenase 2 OS=Oryza sativa subsp. japonica OX=39947 GN=F3H-2 PE=1 SV=1	-0.306379	0.679764	normal	0.635397	0.123139	normal	0.509211	0.360976	normal	1.45554	5.11824e-06	up
MD16G1128500.gene	Molecular Function: DNA binding (GO:0003677);; Cellular Component: nucleus (GO:0005634);;	--	--	--	0.707263	0.272948	normal	--	--	--	0.152639	0.878374	normal	-1.35938	0.0111338	down
MD03G1006500.gene	Molecular Function: protein binding (GO:0005515);; Cellular Component: cellular_component (GO:0005575);; Cellular Component: intracellular (GO:0005622);; Cellular Component: cell (GO:0005623);; Cellular Component: cytoplasm (GO:0005737);; Cellular Component: cytosol (GO:0005829);; Biological Process: biological_process (GO:0008150);; Biological Process: regulation of metabolic process (GO:0019222…	--	--	F-box/kelch-repeat protein At2g44130 OS=Arabidopsis thaliana OX=3702 GN=At2g44130 PE=2 SV=2	-0.367848	0.106435	normal	1.05989	1.64643e-12	up	-0.421581	0.0695271	normal	1.01289	7.87612e-15	up
MD12G1008200.gene	--	--	--	Protein VAPYRIN OS=Petunia hybrida OX=4102 GN=VPY PE=2 SV=1	--	--	--	0.180936	0.784232	normal	0.568906	0.317785	normal	1.2138	0.0099523	up
MD11G1202500.gene	Molecular Function: monooxygenase activity (GO:0004497);; Molecular Function: iron ion binding (GO:0005506);; Molecular Function: oxidoreductase activity, acting on paired donors, with incorporation or reduction of molecular oxygen (GO:0016705);; Molecular Function: heme binding (GO:0020037);;	K23806|2.7e-182|vvi:100263449|K23806 alpha-guaiene 2-oxidase | (RefSeq) CYP71BE5; premnaspirodiene oxygenase-like	--	Premnaspirodiene oxygenase OS=Hyoscyamus muticus OX=35626 GN=CYP71D55 PE=1 SV=1	--	--	--	0.129177	0.866251	normal	2.31603	0.000306035	up	8.18326	2.15522e-09	up
MD09G1279700.gene	Molecular Function: protein binding (GO:0005515);;	K00799|5.3e-127|mdm:103444374|K00799 glutathione S-transferase [EC:2.5.1.18] | (RefSeq) probable glutathione S-transferase	Glutathione metabolism (ko00480)	Probable glutathione S-transferase parC OS=Nicotiana tabacum OX=4097 GN=PARC PE=2 SV=1	--	--	--	-0.819488	0.000109752	normal	4.096	3.15069e-49	up	7.49548	4.71944e-16	up
MD10G1010700.gene	Cellular Component: integral component of membrane (GO:0016021);;	--	--	--	--	--	--	-0.163735	0.741141	normal	2.85424	1.75624e-12	up	3.33816	0.0482687	up
MD00G1103700.gene	Molecular Function: oxidoreductase activity (GO:0016491);; Molecular Function: FAD binding (GO:0071949);;	K22395|0.0e+00|mdm:114822985|K22395 cinnamyl-alcohol dehydrogenase [EC:1.1.1.195] | (RefSeq) reticuline oxidase-like	Phenylpropanoid biosynthesis (ko00940)	Reticuline oxidase OS=Papaver somniferum OX=3469 GN=BBE1 PE=2 SV=1	--	--	--	0.565779	0.402191	normal	--	--	--	7.86398	1.33218e-08	up
MD14G1062900.gene	--	--	--	--	-0.259538	0.791901	normal	0.995217	0.0183059	normal	-0.178238	0.835082	normal	1.0824	0.0175416	up
MD14G1219100.gene	Molecular Function: DNA binding (GO:0003677);; Molecular Function: transcription factor activity, sequence-specific DNA binding (GO:0003700);; Cellular Component: nucleus (GO:0005634);;	K09286|6.1e-123|mdm:103455576|K09286 EREBP-like factor | (RefSeq) ethylene-responsive transcription factor RAP2-11-like	--	Ethylene-responsive transcription factor RAP2-11 OS=Arabidopsis thaliana OX=3702 GN=RAP2-11 PE=2 SV=1	-0.961936	0.201568	normal	0.925674	0.0756837	normal	-0.440286	0.597306	normal	1.45176	0.00471941	up
MD04G1035800.gene	Molecular Function: serine-type endopeptidase activity (GO:0004252);;	K15333|9.5e-41|nsy:104224633|K15333 tRNA guanosine-2'-O-methyltransferase [EC:2.1.1.34] | (RefSeq) uncharacterized protein LOC104224633	--	Subtilisin-like protease OS=Petunia hybrida OX=4102 GN=SBT PE=2 SV=1	--	--	--	-0.522033	0.0157439	normal	2.99589	3.47535e-34	up	8.1494	2.56339e-13	up

## Sheet: Table S5
Table S5. Primers used in quantitative reverse transcription polymerase chain reaction (qRT-PCR).
Name	Primer sequence（5’-3’）
ZIP1.1-F	CCAAGTGCTCTAATCGTGGAA
ZIP1.1-R	GACATACATCCAGAGCCCAGA
ZIP1.2-F	CTTCTCCTTTTTGTCCCCATC
ZIP1.2-R	GTCATTTTCGGGGTTTAGAGC
ZIP5-F	TCCTCTTCATACTCCCCACCT
ZIP5-R	GATGTAAAGCCGGAATGGTCT
NRAMP5-F	GCGAACACTTTGATCTTGAGC
NRAMP5-R	CACCAAGGTTTGCTGAGAGAG
YSL3.1-F	TATGGTGCGGGTCTAACTGAC
YSL3.1-R	ATCGAGGAGACGTGAGAGTGA
YSL3.2-F	TGCGTAGGGTACACCTTGTTC
YSL3.2-R	AAGTCCTGCAACAACACCATC
HMA2-F	GTGCTGCTCATCAGAAGTTCC
HMA2-R	CTGCCCCATACACTCTCACAT
MT2-F	TGTCTTCCAGTTGTAGCTGTGG
MT2-R	ATCTCAGACCCCTCAAAGGAC
PDR9-F	GAGGAATGGTTCTTCCTTTCG
PDR9-R	TAGTCTTTCCAGCGCCACTAA
PDR12-F	GGAGTCATTCCTCCAGTTTCC
PDR12-R	ACTCGTTTCCCTCATCCTTGT
β-Actin-F	TACTCAGCTTTGGCAATCCACATC
β-Actin-R	TGACCGAATGAGCAAGGAAATTACT
